# Supplementary material for: A genome-wide structure-based survey of nucleotide binding proteins in M. tuberculosis
Source: Sci Rep. 2017 Oct 2;7:12489. doi: 10.1038/s41598-017-12471-8 (PMC5624866; doi:10.1038/s41598-017-12471-8)
Supplement: Supplementary file 1 — Supplementary Table ST1 [file 41598_2017_12471_MOESM1_ESM.xlsx]

## Sheet: Supplementary-file-ST1-RvIDs_na
RvID	Gene Name	Function	Tuberculist class	Location kb	Molecular mass in Da
Rv0001	dnaA	Chromosomal replication initiator protein DnaA	information pathways	0.001	56548.6
Rv0006	gyrA	DNA gyrase (subunit A) GyrA (DNA topoisomerase (ATP-hydrolysing)) (DNA topoisomerase II) (type II DNA topoisomerase)	information pathways	7.302	92274.3
Rv0014c	pknB	Transmembrane serine/threonine-protein kinase B PknB (protein kinase B) (STPK B)	regulatory proteins	15.59	66509.8
Rv0015c	pknA	Transmembrane serine/threonine-protein kinase A PknA (protein kinase A) (STPK A)	regulatory proteins	17.467	45597
Rv0016c	pbpA	Probable penicillin-binding protein PbpA	cell wall and cell processes	18.759	51575.6
Rv0017c	rodA	Probable cell division protein RodA	cell wall and cell processes	20.231	50610.8
Rv0018c	pstP	Phosphoserine/threonine phosphatase PstP	regulatory proteins	21.637	53779.9
Rv0019c	fhaB	Conserved protein with FHA domain\ FhaB	regulatory proteins	23.27	17152.1
Rv0020c	fhaA	Conserved protein with FHA domain\ FhaA	regulatory proteins	23.861	56880.3
Rv0023	Rv0023	Possible transcriptional regulatory protein	regulatory proteins	27.595	27155.7
Rv0024	Rv0024	Putative secreted protein P60-related protein	virulence\detoxification and adaptaion	28.362	30276.4
Rv0032	bioF2	Possible 8-amino-7-oxononanoate synthase BioF2 (AONS) (8-amino-7-ketopelargonate synthase) (7-keto-8-amino-pelargonic acid synthetase) (7-KAP synthetase) (L-alanine--pimelyl CoA ligase)	intermediary metabolism and respiration	34.295	86243.3
Rv0034	Rv0034	Conserved hypothetical protein	conserved hypotheticals	36.867	13967.7
Rv0036c	Rv0036c	Conserved protein	conserved hypotheticals	39.056	27546.1
Rv0038	Rv0038	Conserved protein	conserved hypotheticals	41.304	21776.1
Rv0041	leuS	Probable leucyl-tRNA synthetase LeuS (leucine--tRNA ligase) (LEURS)	information pathways	43.562	107563
Rv0042c	Rv0042c	Possible transcriptional regulatory protein (probably MarR-family)	regulatory proteins	46.581	22410.9
Rv0043c	Rv0043c	Probable transcriptional regulatory protein (probably GntR-family)	regulatory proteins	47.366	27328.2
Rv0044c	Rv0044c	Possible oxidoreductase	intermediary metabolism and respiration	48.233	28524.3
Rv0045c	Rv0045c	Possible hydrolase	lipid metabolism	49.043	32099.1
Rv0047c	Rv0047c	Conserved protein	conserved hypotheticals	51.185	20408.2
Rv0050	ponA1	Probable bifunctional penicillin-binding protein 1A/1B PonA1 (murein polymerase) (PBP1): penicillin-insensitive transglycosylase (peptidoglycan TGASE) + penicillin-sensitive transpeptidase (DD-transpeptidase)	cell wall and cell processes	53.663	71118.3
Rv0051	Rv0051	Probable conserved transmembrane protein	cell wall and cell processes	55.696	61208.5
Rv0052	Rv0052	Conserved protein	conserved hypotheticals	57.41	20355.3
Rv0053	rpsF	30S ribosomal protein S6 RpsF	information pathways	58.192	10934.7
Rv0054	ssb	Single-strand binding protein Ssb (helix-destabilizing protein)	information pathways	58.586	17321.1
Rv0055	rpsR1	30S ribosomal protein S18-1 RpsR1	information pathways	59.122	9543.21
Rv0056	rplI	50S ribosomal protein L9 RplI	information pathways	59.409	16169.6
Rv0060	Rv0060	Conserved hypothetical protein	conserved hypotheticals	63.909	38563.2
Rv0065	vapC1	Possible toxin VapC1	virulence-detoxification and adaptaion	71.821	14339.4
Rv0067c	Rv0067c	Possible transcriptional regulatory protein (possibly TetR-family)	regulatory proteins	74.629	20385.4
Rv0068	Rv0068	Probable oxidoreductase	intermediary metabolism and respiration	75.301	32398.9
Rv0070c	glyA2	Serine hydroxymethyltransferase GlyA2 (serine methylase 2) (SHMT 2)	intermediary metabolism and respiration	77.619	45525.7
Rv0073	Rv0073	Probable glutamine-transport ATP-binding protein ABC transporter	cell wall and cell processes	81.676	35768.9
Rv0074	Rv0074	Conserved protein	conserved hypotheticals	82.748	42791.3
Rv0075	Rv0075	Probable aminotransferase	intermediary metabolism and respiration	83.996	42766
Rv0077c	Rv0077c	Probable oxidoreductase	intermediary metabolism and respiration	85.636	29686.3
Rv0079	Rv0079	Unknown protein	conserved hypotheticals	88.204	29474.7
Rv0080	Rv0080	Conserved hypothetical protein	conserved hypotheticals	89.022	16573.9
Rv0082	Rv0082	Probable oxidoreductase	intermediary metabolism and respiration	89.924	16259.9
Rv0085	hycP	Possible hydrogenase HycP	intermediary metabolism and respiration	93.289	23042.4
Rv0086	hycQ	Possible hydrogenase HycQ	intermediary metabolism and respiration	93.951	49226.7
Rv0087	hycE	Possible formate hydrogenase HycE (FHL)	intermediary metabolism and respiration	95.414	53457.7
Rv0089	Rv0089	Possible methyltransferase/methylase	intermediary metabolism and respiration	97.758	21564.1
Rv0092	ctpA	Cation transporter P-type ATPase a CtpA	cell wall and cell processes	100.583	78850.7
Rv0096	PPE1	PPE family protein PPE1	PE/PPE	105.324	46895
Rv0097	Rv0097	Possible oxidoreductase	intermediary metabolism and respiration	106.734	32641.3
Rv0098	fcoT	Probable fatty acyl CoA thioesterase type III FcoT	lipid metabolism	107.6	20528.5
Rv0101	nrp	Probable peptide synthetase Nrp (peptide synthase)	lipid metabolism	110.001	269377
Rv0102	Rv0102	Probable conserved integral membrane protein	cell wall and cell processes	117.714	70356.6
Rv0103c	ctpB	Probable cation-transporter P-type ATPase B CtpB	cell wall and cell processes	119.915	77477.4
Rv0104	Rv0104	Conserved hypothetical protein	conserved hypotheticals	122.317	53419
Rv0106	Rv0106	Conserved hypothetical protein	conserved hypotheticals	124.374	43699.8
Rv0107c	ctpI	Probable cation-transporter ATPase I CtpI	cell wall and cell processes	125.643	169575
Rv0111	Rv0111	Possible transmembrane acyltransferase	intermediary metabolism and respiration	133.95	74340.3
Rv0116c	ldtA	Probable L\D-transpeptidase LdtA	cell wall and cell processes	140.267	26915.7
Rv0117	oxyS	Oxidative stress response regulatory protein OxyS	regulatory proteins	141.2	34191.2
Rv0118c	oxcA	Probable oxalyl-CoA decarboxylase OxcA	intermediary metabolism and respiration	142.128	61171.3
Rv0119	fadD7	Probable fatty-acid-CoA ligase FadD7 (fatty-acid-CoA synthetase) (fatty-acid-CoA synthase)	lipid metabolism	144.049	55158.8
Rv0120c	fusA2	Probable elongation factor G FusA2 (EF-G)	information pathways	145.627	75630.5
Rv0121c	Rv0121c	Conserved protein	conserved hypotheticals	147.908	16013.3
Rv0125	pepA	Probable serine protease PepA (serine proteinase) (MTB32A)	intermediary metabolism and respiration	151.148	34926.1
Rv0126	treS	Trehalose synthase TreS	virulence-detoxification and adaptaion	152.324	68593
Rv0129c	fbpC	Secreted antigen 85-C FbpC (85C) (antigen 85 complex C) (AG58C) (mycolyl transferase 85C) (fibronectin-binding protein C)	lipid metabolism	156.578	36771.3
Rv0132c	fgd2	Putative F420-dependent glucose-6-phosphate dehydrogenase Fgd2	intermediary metabolism and respiration	159.7	38445.3
Rv0135c	Rv0135c	Possible transcriptional regulatory protein	regulatory proteins	162.644	21943.1
Rv0136	cyp138	Probable cytochrome P450 138 Cyp138	intermediary metabolism and respiration	163.366	49260.6
Rv0139	Rv0139	Possible oxidoreductase	intermediary metabolism and respiration	165.827	36976.2
Rv0140	Rv0140	Conserved protein	conserved hypotheticals	166.91	13766.5
Rv0142	Rv0142	Conserved hypothetical protein	conserved hypotheticals	167.711	33023
Rv0145	Rv0145	Possible S-adenosylmethionine-dependent methyltransferase	lipid metabolism	171.215	34349.6
Rv0147	Rv0147	Probable aldehyde dehydrogenase (NAD+) dependent	intermediary metabolism and respiration	173.238	55035.1
Rv0148	Rv0148	Probable short-chain type dehydrogenase/reductase	intermediary metabolism and respiration	174.833	29778.7
Rv0149	Rv0149	Possible quinone oxidoreductase (NADPH:quinone oxidoreductase) (zeta-crystallin)	intermediary metabolism and respiration	175.7	33278.5
Rv0152c	PE2	PE family protein PE2	PE/PPE	179.319	56353.7
Rv0154c	fadE2	Probable acyl-CoA dehydrogenase FadE2	lipid metabolism	181.987	44343.4
Rv0155	pntAa	Probable NAD(P) transhydrogenase (subunit alpha) PntAa [first part; catalytic part] (pyridine nucleotide transhydrogenase subunit alpha) (nicotinamide nucleotide transhydrogenase subunit alpha)	intermediary metabolism and respiration	183.622	37693.9
Rv0157	pntB	Probable NAD(P) transhydrogenase (subunit beta) PntB [integral membrane protein] (pyridine nucleotide transhydrogenase subunit beta) (nicotinamide nucleotide transhydrogenase subunit beta)	intermediary metabolism and respiration	185.052	48858.3
Rv0159c	PE3	PE family protein PE3	PE/PPE	187.433	48608.1
Rv0161	Rv0161	Possible oxidoreductase	intermediary metabolism and respiration	190.607	47355.9
Rv0162c	adhE1	Probable zinc-type alcohol dehydrogenase (E subunit) AdhE1	intermediary metabolism and respiration	191.984	39333.3
Rv0163	Rv0163	Conserved protein	conserved hypotheticals	193.117	16607.1
Rv0164	TB18.5	Conserved protein TB18.5	conserved hypotheticals	193.626	17738.3
Rv0168	yrbE1B	Conserved integral membrane protein YrbE1B	virulence-detoxification and adaptaion	197.66	30281.4
Rv0181c	Rv0181c	Conserved hypothetical protein	conserved hypotheticals	212.277	26286.3
Rv0186	bglS	Probable beta-glucosidase BglS (gentiobiase) (cellobiase) (beta-D-glucoside glucohydrolase)	intermediary metabolism and respiration	216.269	73520.2
Rv0194	Rv0194	Probable transmembrane multidrug efflux pump	cell wall and cell processes	226.878	129251
Rv0195	Rv0195	Possible two component transcriptional regulatory protein (probably LuxR-family)	regulatory proteins	230.899	23073.8
Rv0196	Rv0196	Possible transcriptional regulatory protein	regulatory proteins	231.647	21241.2
Rv0197	Rv0197	Possible oxidoreductase	intermediary metabolism and respiration	232.231	82571.7
Rv0202c	mmpL11	Probable conserved transmembrane transport protein MmpL11	cell wall and cell processes	238.392	103502
Rv0204c	Rv0204c	Probable conserved transmembrane protein	cell wall and cell processes	241.976	44004.2
Rv0208c	Rv0208c	Hypothetical methlytransferase (methylase)	intermediary metabolism and respiration	248.115	28546.9
Rv0211	pckA	Probable iron-regulated phosphoenolpyruvate carboxykinase [GTP] PckA (phosphoenolpyruvate carboxylase) (PEPCK)(pep carboxykinase)	intermediary metabolism and respiration	251.782	67253.1
Rv0212c	nadR	Possible transcriptional regulatory protein NadR (probably AsnC-family)	regulatory proteins	253.669	35999.2
Rv0214	fadD4	Probable fatty-acid-CoA ligase FadD4 (fatty-acid-CoA synthetase) (fatty-acid-CoA synthase)	lipid metabolism	256.064	58871
Rv0215c	fadE3	Probable acyl-CoA dehydrogenase FadE3	lipid metabolism	257.783	38616.9
Rv0216	Rv0216	Double hotdog hydratase	intermediary metabolism and respiration	258.913	35756.5
Rv0217c	lipW	Possible esterase LipW	intermediary metabolism and respiration	259.923	32184.8
Rv0220	lipC	Probable esterase LipC	intermediary metabolism and respiration	262.812	44307.6
Rv0222	echA1	Probable enoyl-CoA hydratase EchA1 (enoyl hydrase) (unsaturated acyl-CoA hydratase) (crotonase)	lipid metabolism	265.507	27280.3
Rv0224c	Rv0224c	Possible methyltransferase (methylase)	intermediary metabolism and respiration	267.863	27478.4
Rv0225	Rv0225	Possible conserved protein	cell wall and cell processes	268.663	42054.3
Rv0229c	Rv0229c	Possible conserved membrane protein with PIN domain	cell wall and cell processes	274.306	25183.8
Rv0230c	php	Probable phosphotriesterase Php (parathion hydrolase) (PTE) (aryldialkylphosphatase) (paraoxonase) (a-esterase) (aryltriphosphatase) (paraoxon hydrolase)	lipid metabolism	274.983	35853.8
Rv0232	Rv0232	Probable transcriptional regulatory protein (probably TetR/AcrR-family)	regulatory proteins	277.899	25440
Rv0233	nrdB	Ribonucleoside-diphosphate reductase (beta chain) NrdB (ribonucleotide reductase small chain)	information pathways	278.585	35656.1
Rv0234c	gabD1	Succinate-semialdehyde dehydrogenase [NADP+] dependent (SSDH) GabD1	intermediary metabolism and respiration	279.605	54299.6
Rv0237	lpqI	Probable conserved lipoprotein LpqI	cell wall and cell processes	287.186	39518.9
Rv0238	Rv0238	Possible transcriptional regulatory protein (probably TetR-family)	regulatory proteins	288.428	22496.7
Rv0240	vapC24	Possible toxin VapC24. Contains PIN domain.	virulence-detoxification and adaptaion	289.345	16393.7
Rv0241c	htdX	Probable 3-hydroxyacyl-thioester dehydratase HtdX	intermediary metabolism and respiration	289.812	30162.9
Rv0242c	fabG4	Probable 3-oxoacyl-[acyl-carrier protein] reductase FabG4 (3-ketoacyl-acyl carrier protein reductase)	lipid metabolism	290.665	46798.1
Rv0243	fadA2	Probable acetyl-CoA acyltransferase FadA2 (3-ketoacyl-CoA thiolase) (beta-ketothiolase)	lipid metabolism	292.171	46075.2
Rv0244c	fadE5	Probable acyl-CoA dehydrogenase FadE5	lipid metabolism	293.798	66014.2
Rv0245	Rv0245	Possible oxidoreductase	intermediary metabolism and respiration	296.005	17006.5
Rv0246	Rv0246	Probable conserved integral membrane protein	cell wall and cell processes	296.809	45293.6
Rv0247c	Rv0247c	Probable succinate dehydrogenase [iron-sulfur subunit] (succinic dehydrogenase)	intermediary metabolism and respiration	298.116	28625.9
Rv0248c	Rv0248c	Probable succinate dehydrogenase [iron-sulfur subunit] (succinic dehydrogenase)	intermediary metabolism and respiration	298.863	70680.6
Rv0252	nirB	Probable nitrite reductase [NAD(P)H] large subunit [FAD flavoprotein] NirB	intermediary metabolism and respiration	302.866	90352.6
Rv0253	nirD	Probable nitrite reductase [NAD(P)H] small subunit NirD	intermediary metabolism and respiration	305.453	12398.1
Rv0254c	cobU	Probable bifunctional cobalamin biosynthesis protein CobU: cobinamide kinase + cobinamide phosphate guanylyltransferase	intermediary metabolism and respiration	305.825	18109.8
Rv0255c	cobQ1	Probable cobyric acid synthase CobQ1	intermediary metabolism and respiration	306.374	52134.6
Rv0256c	PPE2	PPE family protein PPE2	PE/PPE	307.877	56952
Rv0259c	Rv0259c	Conserved hypothetical protein	conserved hypotheticals	310.774	26250
Rv0260c	Rv0260c	Possible transcriptional regulatory protein	regulatory proteins	311.514	40732.7
Rv0262c	aac	Aminoglycoside 2'-N-acetyltransferase Aac (Aac(2')-IC)	virulence-detoxification and adaptaion	314.309	20005.6
Rv0270	fadD2	Probable fatty-acid-CoA ligase FadD2 (fatty-acid-CoA synthetase) (fatty-acid-CoA synthase)	lipid metabolism	324.567	59892.6
Rv0275c	Rv0275c	Possible transcriptional regulatory protein (possibly TetR-family)	regulatory proteins	330.933	25949.3
Rv0277c	vapC25	Possible toxin VapC25. Contains PIN domain.	virulence-detoxification and adaptaion	332.708	15887.3
Rv0279c	PE_PGRS4	PE-PGRS family protein PE_PGRS4	PE/PPE	336.56	68986.1
Rv0281	Rv0281	Possible S-adenosylmethionine-dependent methyltransferase	lipid metabolism	340.998	32965.9
Rv0282	eccA3	ESX conserved component EccA3. ESX-3 type VII secretion system protein.	cell wall and cell processes	342.13	68106.6
Rv0284	eccC3	ESX conserved component EccC3. ESX-3 type VII secretion system protein. Possible membrane protein.	cell wall and cell processes	345.635	145138
Rv0286	PPE4	PPE family protein PPE4	PE/PPE	349.935	51787.8
Rv0291	mycP3	Probable membrane-anchored mycosin MycP3 (serine protease) (subtilisin-like protease) (subtilase-like) (mycosin-3)	intermediary metabolism and respiration	354.498	46127.1
Rv0295c	Rv0295c	Conserved protein	conserved hypotheticals	358.945	29774.6
Rv0296c	Rv0296c	Probable sulfatase	intermediary metabolism and respiration	359.758	51814
Rv0300	vapB2	Possible antitoxin VapB2	virulence-detoxification and adaptaion	363.826	8088.31
Rv0301	vapC2	Possible toxin VapC2	virulence-detoxification and adaptaion	364.044	15713.9
Rv0303	Rv0303	Probable dehydrogenase/reductase	intermediary metabolism and respiration	365.234	32711.4
Rv0308	Rv0308	Probable conserved integral membrane protein	cell wall and cell processes	377.113	25613.4
Rv0312	Rv0312	Conserved hypothetical proline and threonine rich protein	conserved hypotheticals	380.556	64143.9
Rv0315	Rv0315	Possible beta-1\3-glucanase precursor	intermediary metabolism and respiration	383.602	32186.1
Rv0317c	glpQ2	Possible glycerophosphoryl diester phosphodiesterase GlpQ2 (glycerophosphodiester phosphodiesterase)	intermediary metabolism and respiration	385.173	28286.6
Rv0319	pcp	Probable pyrrolidone-carboxylate peptidase Pcp (5-oxoprolyl-peptidase) (pyroglutamyl-peptidase I) (PGP-I) (pyrase)	intermediary metabolism and respiration	387.148	23192.9
Rv0322	udgA	Probable UDP-glucose 6-dehydrogenase UdgA (UDP-GLC dehydrogenase) (UDP-GLCDH) (UDPGDH)	intermediary metabolism and respiration	389.26	47330.2
Rv0324	Rv0324	Possible transcriptional regulatory protein (possibly ArsR-family)	regulatory proteins	391.352	24121.4
Rv0327c	cyp135A1	Possible cytochrome P450 135A1 Cyp135A1	intermediary metabolism and respiration	392.696	50010.8
Rv0328	Rv0328	Possible transcriptional regulatory protein (possibly TetR/AcrR-family)	regulatory proteins	394.111	21379.1
Rv0330c	Rv0330c	Hypothetical protein	conserved hypotheticals	395.347	25932.8
Rv0331	Rv0331	Possible dehydrogenase/reductase	intermediary metabolism and respiration	396.201	40788.4
Rv0333	Rv0333	Unknown protein	conserved hypotheticals	398.254	13074.4
Rv0334	rmlA	Alpha-D-glucose-1-phosphate thymidylyltransferase RmlA (dTDP-glucose synthase) (dTDP-glucose pyrophosphorylase)	intermediary metabolism and respiration	398.658	31492
Rv0337c	aspC	Probable aspartate aminotransferase AspC (transaminase A) (ASPAT)	intermediary metabolism and respiration	401.873	47318
Rv0338c	Rv0338c	Probable iron-sulfur-binding reductase	intermediary metabolism and respiration	403.193	95453.7
Rv0339c	Rv0339c	Possible transcriptional regulatory protein	regulatory proteins	405.95	87743.9
Rv0342	iniA	Isoniazid inductible gene protein IniA	cell wall and cell processes	410.838	70082.9
Rv0343	iniC	Isoniazid inductible gene protein IniC	cell wall and cell processes	412.757	52986.9
Rv0345	Rv0345	Conserved hypothetical protein	conserved hypotheticals	415.05	13951
Rv0346c	ansP2	Possible L-asparagine permease AnsP2 (L-asparagine transport protein)	cell wall and cell processes	415.502	52194.7
Rv0350	dnaK	Probable chaperone protein DnaK (heat shock protein 70) (heat shock 70 kDa protein) (HSP70)	virulence-detoxification and adaptaion	419.835	66830.9
Rv0351	grpE	Probable GrpE protein (HSP-70 cofactor)	virulence-detoxification and adaptaion	421.709	24500.6
Rv0352	dnaJ1	Probable chaperone protein DnaJ1	virulence-detoxification and adaptaion	422.452	41345.1
Rv0353	hspR	Probable heat shock protein transcriptional repressor HspR (MerR family)	virulence-detoxification and adaptaion	423.639	14126.2
Rv0355c	PPE8	PPE family protein PPE8	PE/PPE	424.777	326902
Rv0356c	Rv0356c	Conserved protein	conserved hypotheticals	434.83	22878.9
Rv0357c	purA	Probable adenylosuccinate synthetase PurA (imp--aspartate ligase) (ADSS) (ampsase)	intermediary metabolism and respiration	435.471	46822.5
Rv0362	mgtE	Possible Mg2+ transport transmembrane protein MgtE	cell wall and cell processes	439.871	49285.3
Rv0363c	fba	Probable fructose-bisphosphate aldolase Fba	intermediary metabolism and respiration	441.265	36544.5
Rv0370c	Rv0370c	Possible oxidoreductase	intermediary metabolism and respiration	447.147	32505.9
Rv0373c	Rv0373c	Probable carbon monoxyde dehydrogenase (large chain)	intermediary metabolism and respiration	449.404	85888.9
Rv0375c	Rv0375c	Probable carbon monoxyde dehydrogenase (medium chain)	intermediary metabolism and respiration	452.294	29965.2
Rv0377	Rv0377	Probable transcriptional regulatory protein (probably LysR-family)	regulatory proteins	454.421	33636.9
Rv0380c	Rv0380c	Possible RNA methyltransferase (RNA methylase)	intermediary metabolism and respiration	456.268	19879.5
Rv0382c	pyrE	Probable orotate phosphoribosyltransferase PyrE (OPRT) (oprtase)	intermediary metabolism and respiration	457.841	18860.4
Rv0384c	clpB	Probable endopeptidase ATP binding protein (chain B) ClpB (ClpB protein) (heat shock protein F84.1)	virulence-detoxification and adaptaion	459.456	92536.2
Rv0386	Rv0386	Probable transcriptional regulatory protein (probably LuxR/UhpA-family)	regulatory proteins	463.411	116792
Rv0388c	PPE9	PPE family protein PPE9	PE/PPE	467.459	18586.8
Rv0391	metZ	Probable O-succinylhomoserine sulfhydrylase MetZ (OSH sulfhydrylase)	intermediary metabolism and respiration	470.01	43345.2
Rv0392c	ndhA	Probable membrane NADH dehydrogenase NdhA	intermediary metabolism and respiration	471.227	50385.3
Rv0399c	lpqK	Possible conserved lipoprotein LpqK	cell wall and cell processes	477.327	44308.7
Rv0400c	fadE7	Acyl-CoA dehydrogenase FadE7	lipid metabolism	478.566	42297.4
Rv0405	pks6	Probable membrane bound polyketide synthase Pks6	lipid metabolism	485.731	147613
Rv0407	fgd1	F420-dependent glucose-6-phosphate dehydrogenase Fgd1	intermediary metabolism and respiration	490.783	36956.8
Rv0408	pta	Probable phosphate acetyltransferase Pta (phosphotransacetylase)	intermediary metabolism and respiration	491.786	72930.5
Rv0409	ackA	Probable acetate kinase AckA (acetokinase)	intermediary metabolism and respiration	493.851	41318.2
Rv0410c	pknG	Serine/threonine-protein kinase PknG (protein kinase G) (STPK G)	regulatory proteins	495.062	81577.4
Rv0411c	glnH	Probable glutamine-binding lipoprotein GlnH (GLNBP)	cell wall and cell processes	497.314	35405.7
Rv0413	mutT3	Possible mutator protein MutT3 (7\8-dihydro-8-oxoguanine-triphosphatase) (8-oxo-dGTPase) (dGTP pyrophosphohydrolase)	information pathways	499.713	23481.2
Rv0414c	thiE	Thiamine-phosphate pyrophosphorylase ThiE (TMP pyrophosphorylase) (TMP-PPASE) (thiamine-phosphate synthase)	intermediary metabolism and respiration	500.35	23239.3
Rv0417	thiG	Probable thiamin biosynthesis protein ThiG (thiazole biosynthesis protein)	intermediary metabolism and respiration	502.366	25845.7
Rv0418	lpqL	Probable lipoprotein aminopeptidase LpqL	cell wall and cell processes	503.496	52042.4
Rv0421c	Rv0421c	Conserved hypothetical protein	conserved hypotheticals	507.132	21737.8
Rv0422c	thiD	Probable phosphomethylpyrimidine kinase ThiD (HMP-phosphate kinase) (HMP-P kinase)	intermediary metabolism and respiration	507.758	27510.5
Rv0423c	thiC	Probable thiamine biosynthesis protein ThiC	intermediary metabolism and respiration	508.582	59897.7
Rv0428c	Rv0428c	GCN5-related N-acetyltransferase	intermediary metabolism and respiration	516.895	32650.1
Rv0429c	def	Probable polypeptide deformylase Def (PDF) (formylmethionine deformylase)	information pathways	517.803	20938.7
Rv0432	sodC	Periplasmic superoxide dismutase [Cu-Zn] SodC	virulence-detoxification and adaptaion	519.6	23844.5
Rv0433	Rv0433	Conserved hypothetical protein	conserved hypotheticals	520.324	42277.2
Rv0434	Rv0434	Conserved hypothetical protein	conserved hypotheticals	521.514	23750.3
Rv0435c	Rv0435c	Putative conserved ATPase	cell wall and cell processes	522.347	75314
Rv0438c	moeA2	Probable molybdopterin biosynthesis protein MoeA2	intermediary metabolism and respiration	526.143	41989
Rv0440	groEL2	60 kDa chaperonin 2 GroEL2 (protein CPN60-2) (GroEL protein 2) (65 kDa antigen) (heat shock protein 65) (cell wall protein A) (antigen A)	virulence-detoxification and adaptaion	528.608	56726.7
Rv0445c	sigK	Alternative RNA polymerase sigma factor SigK	information pathways	533.833	21034.7
Rv0447c	ufaA1	Probable cyclopropane-fatty-acyl-phospholipid synthase UfaA1 (cyclopropane fatty acid synthase) (CFA synthase)	lipid metabolism	535.224	47767.5
Rv0450c	mmpL4	Probable conserved transmembrane transport protein MmpL4	cell wall and cell processes	538.588	105202
Rv0452	Rv0452	Possible transcriptional regulatory protein	regulatory proteins	542.142	25325.1
Rv0455c	Rv0455c	Conserved protein	conserved hypotheticals	545.375	16639.8
Rv0456c	echA2	enoyl-CoA hydratase EchA2 (enoyl hydrase) (unsaturated acyl-CoA hydratase) (crotonase)	lipid metabolism	545.889	33085.8
Rv0458	Rv0458	Probable aldehyde dehydrogenase	intermediary metabolism and respiration	549.675	54574.8
Rv0462	lpdC	Dihydrolipoamide dehydrogenase LpdC (lipoamide reductase (NADH)) (lipoyl dehydrogenase) (dihydrolipoyl dehydrogenase) (diaphorase)	intermediary metabolism and respiration	552.614	49207.1
Rv0467	icl1	Isocitrate lyase Icl (isocitrase) (isocitratase)	intermediary metabolism and respiration	557.527	47086.6
Rv0472c	Rv0472c	Probable transcriptional regulatory protein (possibly TetR-family)	regulatory proteins	562.723	26385.5
Rv0474	Rv0474	Probable transcriptional regulatory protein	regulatory proteins	565.021	15364.2
Rv0478	deoC	Probable deoxyribose-phosphate aldolase DeoC (phosphodeoxyriboaldolase) (deoxyriboaldolase)	intermediary metabolism and respiration	567.222	22036.2
Rv0479c	Rv0479c	Probable conserved membrane protein	cell wall and cell processes	567.921	37016
Rv0480c	Rv0480c	Possible amidohydrolase	intermediary metabolism and respiration	568.964	28995
Rv0482	murB	Probable UDP-N-acetylenolpyruvoylglucosamine reductase MurB (UDP-N-acetylmuramate dehydrogenase)	cell wall and cell processes	570.539	38521
Rv0483	lprQ	Probable conserved lipoprotein LprQ	cell wall and cell processes	571.71	47858.8
Rv0485	Rv0485	Possible transcriptional regulatory protein	regulatory proteins	573.984	46066.6
Rv0486	mshA	Glycosyltransferase MshA	intermediary metabolism and respiration	575.348	50541.4
Rv0489	gpm1	Probable phosphoglycerate mutase 1 Gpm1 (phosphoglyceromutase) (PGAM) (BPG-dependent PGAM)	intermediary metabolism and respiration	578.426	27215.8
Rv0492c	Rv0492c	Probable oxidoreductase GMC-type	intermediary metabolism and respiration	581.489	66154.2
Rv0494	Rv0494	Probable transcriptional regulatory protein (probably GntR-family)	regulatory proteins	584.695	25996.6
Rv0498	Rv0498	Conserved hypothetical protein	conserved hypotheticals	588.325	30433.6
Rv0500	proC	Probable pyrroline-5-carboxylate reductase ProC (P5CR) (P5C reductase)	intermediary metabolism and respiration	590.083	30171.6
Rv0500A	Rv0500A	Conserved protein	conserved hypotheticals	591.111	8507.73
Rv0501	galE2	Possible UDP-glucose 4-epimerase GalE2 (galactowaldenase) (UDP-galactose 4-epimerase) (uridine diphosphate galactose 4-epimerase) (uridine diphospho-galactose 4-epimerase)	intermediary metabolism and respiration	591.654	41032.1
Rv0503c	cmaA2	Cyclopropane-fatty-acyl-phospholipid synthase 2 CmaA2 (cyclopropane fatty acid synthase) (CFA synthase) (cyclopropane mycolic acid synthase 2) (mycolic acid trans-cyclopropane synthetase)	lipid metabolism	593.871	34660.1
Rv0504c	Rv0504c	Conserved protein	conserved hypotheticals	594.802	18359.9
Rv0509	hemA	Probable glutamyl-tRNA reductase HemA (GLUTR)	intermediary metabolism and respiration	600.441	49329.3
Rv0510	hemC	Probable porphobilinogen deaminase HemC (PBG) (hydroxymethylbilane synthase) (HMBS) (pre-uroporphyrinogen synthase)	intermediary metabolism and respiration	601.857	31906.3
Rv0512	hemB	Probable delta-aminolevulinic acid dehydratase HemB (porphobilinogen synthase) (ALAD) (ALADH)	intermediary metabolism and respiration	604.602	34871.5
Rv0516c	Rv0516c	Possible anti-anti-sigma factor	information pathways	608.059	16987.4
Rv0517	Rv0517	Possible membrane acyltransferase	intermediary metabolism and respiration	608.746	48178.5
Rv0518	Rv0518	Possible exported protein	cell wall and cell processes	610.188	24603.9
Rv0519c	Rv0519c	Possible conserved membrane protein	cell wall and cell processes	611.172	31349.7
Rv0522	gabP	Probable GABA permease GabP (4-amino butyrate transport carrier) (GAMA-aminobutyrate permease)	cell wall and cell processes	613.038	46030.8
Rv0524	hemL	Probable glutamate-1-semialdehyde 2\1-aminomutase HemL (GSA) (glutamate-1-semialdehyde aminotransferase) (GSA-at)	intermediary metabolism and respiration	614.835	47515.9
Rv0526	Rv0526	Possible thioredoxin protein (thiol-disulfide interchange protein)	intermediary metabolism and respiration	616.846	23218.3
Rv0527	ccdA	Possible cytochrome C-type biogenesis protein CcdA	intermediary metabolism and respiration	617.493	26488.7
Rv0530	Rv0530	Conserved protein	conserved hypotheticals	620.907	43022.5
Rv0533c	fabH	3-oxoacyl-[acyl-carrier-protein] synthase III FabH (beta-ketoacyl-ACP synthase III) (KAS III)	lipid metabolism	624.473	34872.5
Rv0535	pnp	Probable 5'-methylthioadenosine phosphorylase Pnp (MTA phosphorylase)	intermediary metabolism and respiration	626.457	27963.7
Rv0538	Rv0538	Possible conserved membrane protein	cell wall and cell processes	630.04	55076
Rv0540	Rv0540	Conserved hypothetical protein	conserved hypotheticals	632.372	22939.4
Rv0542c	menE	Possible O-succinylbenzoic acid--CoA ligase MenE (OSB-CoA synthetase) (O-succinylbenzoate-CoA synthase)	intermediary metabolism and respiration	634.416	36586.8
Rv0545c	pitA	Probable low-affinity inorganic phosphate transporter integral membrane protein PitA	cell wall and cell processes	636.21	42713
Rv0546c	Rv0546c	Conserved protein	conserved hypotheticals	637.583	14346.2
Rv0547c	Rv0547c	Possible oxidoreductase	intermediary metabolism and respiration	638.032	31834.9
Rv0548c	menB	Naphthoate synthase MenB (dihydroxynaphthoic acid synthetase) (DHNA synthetase)	intermediary metabolism and respiration	639.012	34656.9
Rv0549c	vapC3	Possible toxin VapC3	virulence-detoxification and adaptaion	640.228	14667.8
Rv0551c	fadD8	Probable fatty-acid-CoA ligase FadD8 (fatty-acid-CoA synthetase) (fatty-acid-CoA synthase)	lipid metabolism	641.096	61065.9
Rv0553	menC	Probable muconate cycloisomerase MenC (cis\cis-muconate lactonizing enzyme) (MLE)	intermediary metabolism and respiration	644.49	33943.2
Rv0554	bpoC	Possible peroxidase BpoC (non-haem peroxidase)	virulence-detoxification and adaptaion	645.467	28349.4
Rv0555	menD	Probable bifunctional menaquinone biosynthesis protein MenD : 2-succinyl-6-hydroxy-2\4-cyclohexadiene-1-carboxylate synthase (SHCHC synthase) + 2-oxoglutarate decarboxylase (alpha- ketoglutarate decarboxylase) (KDC)	intermediary metabolism and respiration	646.298	57803.8
Rv0557	mgtA	Mannosyltransferase MgtA	lipid metabolism	648.536	41205.4
Rv0560c	Rv0560c	Possible benzoquinone methyltransferase (methylase)	intermediary metabolism and respiration	650.779	25945.3
Rv0561c	Rv0561c	Possible oxidoreductase	intermediary metabolism and respiration	651.529	43837.9
Rv0562	grcC1	Probable polyprenyl-diphosphate synthase GrcC1 (polyprenyl pyrophosphate synthetase)	intermediary metabolism and respiration	652.771	35528.3
Rv0564c	gpdA1	Probable glycerol-3-phosphate dehydrogenase [NAD(P)+] GpdA1 (NAD(P)H-dependent glycerol-3-phosphate dehydrogenase) (NAD(P)H-dependent dihydroxyacetone-phosphate reductase)	lipid metabolism	654.924	36153.4
Rv0566c	Rv0566c	Conserved protein	conserved hypotheticals	657.548	18077.6
Rv0568	cyp135B1	Possible cytochrome P450 135B1 Cyp135B1	intermediary metabolism and respiration	659.45	50687.5
Rv0570	nrdZ	Probable ribonucleoside-diphosphate reductase (large subunit) NrdZ (ribonucleotide reductase)	information pathways	661.295	74489
Rv0571c	Rv0571c	Conserved protein	conserved hypotheticals	663.487	46655.3
Rv0573c	pncB2	Nicotinic acid phosphoribosyltransferase PncB2	intermediary metabolism and respiration	665.851	50508.6
Rv0575c	Rv0575c	Possible oxidoreductase	intermediary metabolism and respiration	668.579	43366.1
Rv0577	TB27.3	Conserved protein TB27.3	conserved hypotheticals	671.166	27342.9
Rv0579	Rv0579	Conserved hypothetical protein	conserved hypotheticals	676.238	28539.8
Rv0582	vapC26	Possible toxin VapC26. Contains PIN domain.	virulence-detoxification and adaptaion	677.922	14471.4
Rv0585c	Rv0585c	Probable conserved integral membrane protein	cell wall and cell processes	681.885	84041.6
Rv0586	mce2R	Probable transcriptional regulatory protein Mce2R (GntR-family)	regulatory proteins	684.41	26509.2
Rv0597c	Rv0597c	Conserved hypothetical protein	conserved hypotheticals	695.668	44694.2
Rv0605	Rv0605	Possible resolvase	Insertion seqs and phages	701.406	22179.3
Rv0609	vapC28	Possible toxin VapC28. Contains PIN domain.	virulence-detoxification and adaptaion	703.486	14501.2
Rv0617	vapC29	Possible toxin VapC29. Contains PIN domain.	virulence-detoxification and adaptaion	711.006	13937.8
Rv0618	galTa	Probable galactose-1-phosphate uridylyltransferase GalTa [first part]	intermediary metabolism and respiration	711.536	24735.1
Rv0620	galK	Probable galactokinase GalK (galactose kinase)	intermediary metabolism and respiration	712.716	37572.4
Rv0624	vapC30	Possible toxin VapC30. Contains PIN domain.	virulence-detoxification and adaptaion	716.664	14250
Rv0629c	recD	Probable exonuclease V (alpha chain) RecD (exodeoxyribonuclease V alpha chain) (exodeoxyribonuclease V polypeptide)	information pathways	720.005	61714.7
Rv0631c	recC	Probable exonuclease V (gamma chain) RecC (exodeoxyribonuclease V gamma chain)(exodeoxyribonuclease V polypeptide)	information pathways	725.013	119501
Rv0632c	echA3	Probable enoyl-CoA hydratase EchA3 (enoyl hydrase) (unsaturated acyl-CoA hydratase) (crotonase)	lipid metabolism	728.583	24354.9
Rv0636	hadB	(3R)-hydroxyacyl-ACP dehydratase subunit HadB	intermediary metabolism and respiration	732.393	14934
Rv0639	nusG	Probable transcription antitermination protein NusG	information pathways	734.254	25414.5
Rv0640	rplK	50S ribosomal protein L11 RplK	information pathways	735.022	15003.4
Rv0644c	mmaA2	Methoxy mycolic acid synthase 2 MmaA2 (methyl mycolic acid synthase 2) (MMA2) (hydroxy mycolic acid synthase)	lipid metabolism	738.297	32724.3
Rv0645c	mmaA1	Methoxy mycolic acid synthase 1 MmaA1 (methyl mycolic acid synthase 1) (MMA1) (hydroxy mycolic acid synthase)	lipid metabolism	739.327	33149.4
Rv0647c	Rv0647c	Conserved protein	conserved hypotheticals	741.151	54824
Rv0650	Rv0650	Possible sugar kinase	intermediary metabolism and respiration	747.037	29269.8
Rv0651	rplJ	50S ribosomal protein L10 RplJ	information pathways	748.276	18478.3
Rv0652	rplL	50S ribosomal protein L7/L12 RplL (SA1)	information pathways	748.849	13440.5
Rv0653c	Rv0653c	Possible transcriptional regulatory protein (probably TetR-family)	regulatory proteins	749.234	24727.2
Rv0654	Rv0654	Probable dioxygenase	intermediary metabolism and respiration	750	54943.8
Rv0655	mkl	Possible ribonucleotide-transport ATP-binding protein ABC transporter Mkl	cell wall and cell processes	751.517	39362.2
Rv0661c	vapC7	Possible toxin VapC7	virulence-detoxification and adaptaion	755.335	15245.4
Rv0663	atsD	Possible arylsulfatase AtsD (aryl-sulfate sulphohydrolase) (arylsulphatase)	intermediary metabolism and respiration	756.137	86127.6
Rv0665	vapC8	Possible toxin VapC8	virulence-detoxification and adaptaion	758.801	11558.3
Rv0667	rpoB	DNA-directed RNA polymerase (beta chain) RpoB (transcriptase beta chain) (RNA polymerase beta subunit)	information pathways	759.807	129218
Rv0669c	Rv0669c	Possible hydrolase	intermediary metabolism and respiration	767.684	69490.1
Rv0670	end	Probable endonuclease IV End (endodeoxyribonuclease IV) (apurinase)	information pathways	769.792	26813.1
Rv0671	lpqP	Possible conserved lipoprotein LpqP	cell wall and cell processes	770.582	29579.4
Rv0672	fadE8	Probable acyl-CoA dehydrogenase FadE8	lipid metabolism	771.484	58534.5
Rv0673	echA4	Possible enoyl-CoA hydratase EchA4 (enoyl hydrase) (unsaturated acyl-CoA hydratase) (crotonase)	lipid metabolism	773.123	33541.1
Rv0675	echA5	Probable enoyl-CoA hydratase EchA5 (enoyl hydrase) (unsaturated acyl-CoA hydratase) (crotonase)	lipid metabolism	774.783	27441.4
Rv0676c	mmpL5	Probable conserved transmembrane transport protein MmpL5	cell wall and cell processes	775.586	104785
Rv0679c	Rv0679c	Conserved threonine rich protein	conserved hypotheticals	779.543	16554.4
Rv0681	Rv0681	Probable transcriptional regulatory protein (possibly TetR-family)	regulatory proteins	780.721	21230
Rv0682	rpsL	30S ribosomal protein S12 RpsL	information pathways	781.56	13849.2
Rv0683	rpsG	30S ribosomal protein S7 RpsG	information pathways	781.934	17600.4
Rv0684	fusA1	Probable elongation factor G FusA1 (EF-G)	information pathways	782.485	77170.5
Rv0685	tuf	Probable iron-regulated elongation factor TU Tuf (EF-TU)	information pathways	784.821	43561.5
Rv0688	Rv0688	Putative ferredoxin reductase	intermediary metabolism and respiration	787.94	43017.8
Rv0693	pqqE	Probable coenzyme PQQ synthesis protein E PqqE (coenzyme PQQ synthesis protein III)	intermediary metabolism and respiration	792.157	42448.2
Rv0694	lldD1	Possible L-lactate dehydrogenase (cytochrome) LldD1	intermediary metabolism and respiration	793.335	42129.2
Rv0695	Rv0695	Conserved hypothetical protein	conserved hypotheticals	794.715	26548.2
Rv0697	Rv0697	Probable dehydrogenase	intermediary metabolism and respiration	796.933	50259.4
Rv0700	rpsJ	30S ribosomal protein S10 RpsJ (transcription antitermination factor NusE)	information pathways	800.487	11399.2
Rv0701	rplC	50S ribosomal protein L3 RplC	information pathways	800.809	23090.5
Rv0702	rplD	50S ribosomal protein L4 RplD	information pathways	801.462	23742.9
Rv0703	rplW	50S ribosomal protein L23 RplW	information pathways	802.133	10957.8
Rv0705	rpsS	30S ribosomal protein S19 RpsS	information pathways	803.411	10803.5
Rv0707	rpsC	30S ribosomal protein S3 RpsC	information pathways	804.282	29987.9
Rv0708	rplP	50S ribosomal protein L16 RplP	information pathways	805.11	15692.2
Rv0709	rpmC	50S ribosomal protein L29 RpmC	information pathways	805.526	8859.01
Rv0711	atsA	Possible arylsulfatase AtsA (aryl-sulfate sulphohydrolase) (arylsulphatase)	intermediary metabolism and respiration	806.335	86214.5
Rv0712	Rv0712	Conserved protein	conserved hypotheticals	808.746	32711.7
Rv0713	Rv0713	Probable conserved transmembrane protein	cell wall and cell processes	809.946	33925.1
Rv0715	rplX	50S ribosomal protein L24 RplX	information pathways	811.742	11475.2
Rv0716	rplE	50S ribosomal protein L5 RplE	information pathways	812.059	21019.3
Rv0718	rpsH	30S ribosomal protein S8 RpsH	information pathways	812.976	14411.6
Rv0719	rplF	50S ribosomal protein L6 RplF	information pathways	813.398	19377.3
Rv0722	rpmD	50S ribosomal protein L30 RpmD	information pathways	814.993	7346.54
Rv0723	rplO	50S ribosomal protein L15 RplO	information pathways	815.19	15501
Rv0724	sppA	Possible protease IV SppA (endopeptidase IV) (signal peptide peptidase)	cell wall and cell processes	815.663	65935.9
Rv0725c	Rv0725c	Conserved hypothetical protein	conserved hypotheticals	817.539	32246.8
Rv0726c	Rv0726c	Possible S-adenosylmethionine-dependent methyltransferase	lipid metabolism	818.537	40875.9
Rv0727c	fucA	Possible L-fuculose phosphate aldolase FucA (L-fuculose-1-phosphate aldolase)	intermediary metabolism and respiration	819.843	23066.3
Rv0728c	serA2	Possible D-3-phosphoglycerate dehydrogenase SerA2 (phosphoglycerate dehydrogenase) (PGDH)	intermediary metabolism and respiration	820.496	34407.2
Rv0730	Rv0730	GCN5-related N-acetyltransferase	intermediary metabolism and respiration	822.866	25980.1
Rv0731c	Rv0731c	Possible S-adenosylmethionine-dependent methyltransferase	lipid metabolism	823.683	34950
Rv0732	secY	Probable preprotein translocase SecY	cell wall and cell processes	824.8	47579.3
Rv0734	mapA	Methionine aminopeptidase MapA (map) (peptidase M) (MetAP)	intermediary metabolism and respiration	826.67	27276.9
Rv0735	sigL	Probable alternative RNA polymerase sigma factor SigL	information pathways	827.543	19506
Rv0737	Rv0737	Possible transcriptional regulatory protein	regulatory proteins	829.207	18046.5
Rv0751c	mmsB	Probable 3-hydroxyisobutyrate dehydrogenase MmsB (hibadh)	intermediary metabolism and respiration	842.347	29679
Rv0752c	fadE9	Probable acyl-CoA dehydrogenase FadE9	lipid metabolism	843.242	41451.2
Rv0753c	mmsA	Probable methylmalonate-semialdehyde dehydrogenase MmsA (methylmalonic acid semialdehyde dehydrogenase) (MMSDH)	intermediary metabolism and respiration	844.421	54453.9
Rv0754	PE_PGRS11	PE-PGRS family protein PE_PGRS11	PE/PPE	846.159	56945.1
Rv0755c	PPE12	PPE family protein PPE12	PE/PPE	848.103	62692.9
Rv0757	phoP	Possible two component system response transcriptional positive regulator PhoP	regulatory proteins	851.608	27513.5
Rv0758	phoR	Possible two component system response sensor kinase membrane associated PhoR	regulatory proteins	852.396	52016.4
Rv0759c	Rv0759c	Conserved hypothetical protein	conserved hypotheticals	853.825	11926.8
Rv0760c	Rv0760c	Conserved protein	conserved hypotheticals	854.267	15242
Rv0764c	cyp51	Cytochrome P450 51 Cyp51 (CYPL1) (P450-L1A1) (sterol 14-alpha demethylase) (lanosterol 14-alpha demethylase) (P450-14DM)	intermediary metabolism and respiration	856.682	50877.8
Rv0765c	Rv0765c	Probable oxidoreductase	intermediary metabolism and respiration	858.037	29064.4
Rv0766c	cyp123	Probable cytochrome P450 123 Cyp123	intermediary metabolism and respiration	858.864	45421.4
Rv0767c	Rv0767c	Conserved hypothetical protein	conserved hypotheticals	860.069	22539.7
Rv0768	aldA	Probable aldehyde dehydrogenase NAD dependent AldA (aldehyde dehydrogenase [NAD+])	intermediary metabolism and respiration	860.912	51183.9
Rv0772	purD	Probable phosphoribosylamine--glycine ligase PurD (GARS) (glycinamide ribonucleotide synthetase) (phosphoribosylglycinamide synthetase) (5'-phosphoribosylglycinamide synthetase)	intermediary metabolism and respiration	864.586	43476.6
Rv0773c	ggtA	Probable bifunctional acylase GgtA: cephalosporin acylase (GL-7ACA acylase) + gamma-glutamyltranspeptidase (GGT)	intermediary metabolism and respiration	865.851	54592.9
Rv0774c	Rv0774c	Probable conserved exported protein	cell wall and cell processes	867.44	30653.9
Rv0775	Rv0775	Conserved hypothetical protein	conserved hypotheticals	868.407	22381.8
Rv0777	purB	Probable adenylosuccinate lyase PurB (adenylosuccinase) (ASL) (ASASE)	intermediary metabolism and respiration	870.008	51008.4
Rv0778	cyp126	Possible cytochrome P450 126 Cyp126	intermediary metabolism and respiration	871.431	45954
Rv0781	ptrBa	Probable protease II PtrBa [first part] (oligopeptidase B)	intermediary metabolism and respiration	874.233	26916
Rv0785	Rv0785	Conserved protein	conserved hypotheticals	879.34	61219.7
Rv0786c	Rv0786c	Conserved protein	conserved hypotheticals	881.075	13917
Rv0791c	Rv0791c	Conserved protein	conserved hypotheticals	884.797	37714.8
Rv0794c	Rv0794c	Probable oxidoreductase	intermediary metabolism and respiration	887.137	52476.4
Rv0795	Rv0795	Putative transposase for insertion sequence element IS6110 (fragment)	Insertion seqs and phages	889.072	12004.6
Rv0800	pepC	Probable aminopeptidase PepC	intermediary metabolism and respiration	893.318	46013
Rv0803	purL	Phosphoribosylformylglycinamidine synthase II PurL (FGAM synthase II)	intermediary metabolism and respiration	895.82	79475
Rv0805	Rv0805	Class III cyclic nucleotide phosphodiesterase (cNMP PDE)	intermediary metabolism and respiration	898.831	34200.9
Rv0808	purF	Amidophosphoribosyltransferase PurF (glutamine phosphoribosylpyrophosphate amidotransferase) (ATASE) (gpatase)	intermediary metabolism and respiration	902.111	56129.6
Rv0809	purM	Probable phosphoribosylformylglycinamidine CYCLO-ligase PurM (AIRS) (phosphoribosyl-aminoimidazole synthetase) (air synthase)	intermediary metabolism and respiration	903.725	38393.3
Rv0811c	Rv0811c	Conserved protein	conserved hypotheticals	905.234	39414.8
Rv0812	Rv0812	Probable amino acid aminotransferase	intermediary metabolism and respiration	906.423	31090.6
Rv0820	phoT	Probable phosphate-transport ATP-binding protein ABC transporter PhoT	cell wall and cell processes	912.726	28029.1
Rv0821c	phoY2	Probable phosphate-transport system transcriptional regulatory protein PhoY2	cell wall and cell processes	913.558	23513.8
Rv0823c	Rv0823c	Possible transcriptional regulatory protein	regulatory proteins	916.477	41388.4
Rv0828c	Rv0828c	Possible deaminase	intermediary metabolism and respiration	921.191	15900.8
Rv0830	Rv0830	Possible S-adenosylmethionine-dependent methyltransferase	lipid metabolism	921.97	33416.5
Rv0832	PE_PGRS12	PE-PGRS family protein PE_PGRS12	PE/PPE	924.951	13063.6
Rv0845	Rv0845	Possible two component sensor kinase	regulatory proteins	941.19	45751.4
Rv0846c	Rv0846c	Probable oxidase	intermediary metabolism and respiration	942.68	53795.9
Rv0848	cysK2	Possible cysteine synthase a CysK2 (O-acetylserine sulfhydrylase) (O-acetylserine (thiol)-lyase) (CSASE)	intermediary metabolism and respiration	944.938	40086.4
Rv0851c	Rv0851c	Probable short-chain type dehydrogenase/reductase	intermediary metabolism and respiration	947.641	29217
Rv0853c	pdc	Probable pyruvate or indole-3-pyruvate decarboxylase Pdc	intermediary metabolism and respiration	949.436	59751.1
Rv0855	far	Probable fatty-acid-CoA racemase Far	lipid metabolism	951.632	38026.5
Rv0856	Rv0856	Conserved hypothetical protein	conserved hypotheticals	952.825	14830.8
Rv0858c	dapC	Probable N-succinyldiaminopimelate aminotransferase DapC (DAP-at)	intermediary metabolism and respiration	953.727	42209.1
Rv0859	fadA	Possible acyl-CoA thiolase FadA	lipid metabolism	955.077	42414.5
Rv0861c	ercc3	DNA helicase Ercc3	information pathways	958.523	59772.2
Rv0865	mog	Probable molybdopterin biosynthesis Mog protein	intermediary metabolism and respiration	963.39	16188.3
Rv0867c	rpfA	Possible resuscitation-promoting factor RpfA	cell wall and cell processes	964.312	39974.7
Rv0868c	moaD2	Probable molybdenum cofactor biosynthesis protein D 2 MoaD2 (molybdopterin converting factor small subunit) (molybdopterin [MPT] converting factor\ subunit 1)	intermediary metabolism and respiration	965.983	9407.63
Rv0869c	moaA2	Probable molybdenum cofactor biosynthesis protein A2 MoaA2	intermediary metabolism and respiration	966.265	38985.7
Rv0873	fadE10	Probable acyl-CoA dehydrogenase FadE10	lipid metabolism	970.505	70744.6
Rv0880	Rv0880	Possible transcriptional regulatory protein (possibly MarR-family)	regulatory proteins	978.934	15543.9
Rv0881	Rv0881	Possible rRNA methyltransferase (rRNA methylase)	intermediary metabolism and respiration	979.362	30570
Rv0884c	serC	Possible phosphoserine aminotransferase SerC (PSAT)	intermediary metabolism and respiration	981.424	40233.4
Rv0885	Rv0885	Conserved hypothetical protein	conserved hypotheticals	982.762	39798
Rv0886	fprB	Probable NADPH:adrenodoxin oxidoreductase FprB (adrenodoxin reductase) (AR) (ferredoxin-NADP(+) reductase)	intermediary metabolism and respiration	983.803	61337.2
Rv0887c	Rv0887c	Conserved hypothetical protein	conserved hypotheticals	985.513	16098.2
Rv0889c	citA	Probable citrate synthase II CitA	intermediary metabolism and respiration	988.74	40146.8
Rv0890c	Rv0890c	Probable transcriptional regulatory protein (probably LuxR-family)	regulatory proteins	989.948	94464.4
Rv0891c	Rv0891c	Possible transcriptional regulatory protein	regulatory proteins	992.598	31199.8
Rv0892	Rv0892	Probable monooxygenase	intermediary metabolism and respiration	993.853	55038.9
Rv0893c	Rv0893c	Possible S-adenosylmethionine-dependent methyltransferase	lipid metabolism	995.318	36073.5
Rv0895	Rv0895	Possible triacylglycerol synthase (diacylglycerol acyltransferase)	lipid metabolism	997.782	53840.5
Rv0896	gltA2	Probable citrate synthase I GltA2	intermediary metabolism and respiration	999.472	47946.4
Rv0902c	prrB	Two component sensor histidine kinase PrrB	regulatory proteins	1004.5	47829.3
Rv0904c	accD3	Putative acetyl-coenzyme A carboxylase carboxyl transferase (subunit beta) AccD3 (accase beta chain)	lipid metabolism	1006.69	51740.3
Rv0905	echA6	Possible enoyl-CoA hydratase EchA6 (enoyl hydrase) (unsaturated acyl-CoA hydratase) (crotonase)	lipid metabolism	1008.21	26028.8
Rv0906	Rv0906	Conserved protein	conserved hypotheticals	1008.94	40641.2
Rv0907	Rv0907	Conserved protein	cell wall and cell processes	1010.14	56718.3
Rv0910	Rv0910	Conserved hypothetical protein	conserved hypotheticals	1014.87	15754.5
Rv0911	Rv0911	Conserved protein	conserved hypotheticals	1015.4	27594.7
Rv0913c	Rv0913c	Possible dioxygenase	intermediary metabolism and respiration	1017.22	56639.1
Rv0914c	Rv0914c	Possible lipid carrier protein or keto acyl-CoA thiolase	lipid metabolism	1018.73	43874.9
Rv0917	betP	Possible glycine betaine transport integral membrane protein BetP	cell wall and cell processes	1022.09	63868.5
Rv0919	Rv0919	GCN5-related N-acetyltransferase	intermediary metabolism and respiration	1024.68	18048.6
Rv0921	Rv0921	Possible resolvase	Insertion seqs and phages	1027.1	21048
Rv0927c	Rv0927c	Probable short-chain type dehydrogenase/reductase	intermediary metabolism and respiration	1033.84	26745.7
Rv0928	pstS3	Periplasmic phosphate-binding lipoprotein PstS3 (PBP-3) (PstS3) (PHOS1)	cell wall and cell processes	1034.9	37935.1
Rv0929	pstC2	Phosphate-transport integral membrane ABC transporter PstC2	cell wall and cell processes	1036.03	34229.5
Rv0931c	pknD	Transmembrane serine/threonine-protein kinase D PknD (protein kinase D) (STPK D)	regulatory proteins	1037.92	69513.2
Rv0933	pstB	Phosphate-transport ATP-binding protein ABC transporter PstB	cell wall and cell processes	1041.26	29996.4
Rv0936	pstA2	Phosphate-transport integral membrane ABC transporter PstA2	cell wall and cell processes	1044.32	32235.9
Rv0938	ligD	ATP dependent DNA ligase LigD (ATP dependent polydeoxyribonucleotide synthase) (thermostable DNA ligase) (ATP dependent polynucleotide ligase) (sealase) (DNA repair enzyme) (DNA joinase)	information pathways	1046.14	83572.4
Rv0939	Rv0939	Possible bifunctional enzyme: 2-hydroxyhepta-2\4-diene-1\7-dioate isomerase (HHDD isomerase) + cyclase/dehydrase	intermediary metabolism and respiration	1048.41	69353.6
Rv0945	Rv0945	Probable short-chain type dehydrogenase/reductase	intermediary metabolism and respiration	1054.25	27138.6
Rv0946c	pgi	Probable glucose-6-phosphate isomerase Pgi (GPI) (phosphoglucose isomerase) (phosphohexose isomerase) (phi)	intermediary metabolism and respiration	1055.02	59974.4
Rv0948c	Rv0948c	Chorismate mutase	intermediary metabolism and respiration	1057.65	11770.6
Rv0949	uvrD1	Probable ATP-dependent DNA helicase II UvrD1	information pathways	1058.26	85049.9
Rv0951	sucC	Probable succinyl-CoA synthetase (beta chain) SucC (SCS-beta)	intermediary metabolism and respiration	1061.96	40925.7
Rv0952	sucD	Probable succinyl-CoA synthetase (alpha chain) SucD (SCS-alpha)	intermediary metabolism and respiration	1063.14	31228.9
Rv0959	Rv0959	Conserved hypothetical protein	conserved hypotheticals	1071.26	74635.7
Rv0962c	lprP	Possible lipoprotein LprP	cell wall and cell processes	1074.44	24398.5
Rv0969	ctpV	Probable metal cation transporter P-type ATPase CtpV	cell wall and cell processes	1078.74	80102.5
Rv0972c	fadE12	Acyl-CoA dehydrogenase FadE12	lipid metabolism	1082.58	41483.3
Rv0973c	accA2	Probable acetyl-/propionyl-coenzyme A carboxylase alpha chain (alpha subunit) AccA2: biotin carboxylase + biotin carboxyl carrier protein (BCCP)	lipid metabolism	1083.75	70744.8
Rv0974c	accD2	Probable acetyl-/propionyl-CoA carboxylase (beta subunit) AccD2	lipid metabolism	1085.76	56224.3
Rv0975c	fadE13	Probable acyl-CoA dehydrogenase FadE13	lipid metabolism	1087.35	40715.1
Rv0978c	PE_PGRS17	PE-PGRS family protein PE_PGRS17	PE/PPE	1093.36	31019.1
Rv0980c	PE_PGRS18	PE-PGRS family protein PE_PGRS18	PE/PPE	1095.08	42074.8
Rv0981	mprA	Mycobacterial persistence regulator MRPA (two component response transcriptional regulatory protein)	regulatory proteins	1096.82	25675.4
Rv0983	pepD	Probable serine protease PepD (serine proteinase) (MTB32B)	intermediary metabolism and respiration	1099.07	46452.6
Rv0984	moaB2	Possible pterin-4-alpha-carbinolamine dehydratase MoaB2 (PHS) (4-alpha- hydroxy-tetrahydropterin dehydratase) (pterin-4-a-carbinolamine dehydratase) (phenylalanine hydroxylase-stimulating protein) (PHS) (pterin carbinolamine dehydratase) (PCD)	intermediary metabolism and respiration	1100.46	18441
Rv0985c	mscL	Possible large-conductance ion mechanosensitive channel MscL	cell wall and cell processes	1101.03	16023.5
Rv0986	Rv0986	Probable adhesion component transport ATP-binding protein ABC transporter	cell wall and cell processes	1101.8	27373.1
Rv0989c	grcC2	Probable polyprenyl-diphosphate synthase GrcC2 (polyprenyl pyrophosphate synthetase)	intermediary metabolism and respiration	1106.41	34757.3
Rv0992c	Rv0992c	Conserved hypothetical protein	conserved hypotheticals	1108.58	21412.9
Rv0993	galU	UTP--glucose-1-phosphate uridylyltransferase GalU (UDP-glucose pyrophosphorylase) (UDPGP) (alpha-D-glucosyl-1-phosphate uridylyltransferase) (uridine diphosphoglucose pyrophosphorylase)	intermediary metabolism and respiration	1109.27	32378.2
Rv0995	rimJ	Ribosomal-protein-alanine acetyltransferase RimJ (acetylating enzyme for N-terminal of ribosomal protein S5)	information pathways	1111.61	22190.5
Rv0998	Rv0998	Conserved hypothetical protein	conserved hypotheticals	1114.75	35607.8
Rv1002c	Rv1002c	Conserved membrane protein	cell wall and cell processes	1118.43	55498.9
Rv1003	Rv1003	Conserved protein	conserved hypotheticals	1120.02	29665.1
Rv1005c	pabB	Probable para-aminobenzoate synthase component I PABD	intermediary metabolism and respiration	1122.22	47880.5
Rv1007c	metS	Methionyl-tRNA synthetase MetS (MetRS) (methionine--tRNA ligase)	information pathways	1125.44	58092.6
Rv1008	tatD	Probable deoxyribonuclease TatD (YJJV protein)	cell wall and cell processes	1127.09	29065.1
Rv1010	ksgA	Probable dimethyladenosine transferase KsgA (S-adenosylmethionine-6-N'\ N'-adenosyl(rRNA) dimethyltransferase) (16S rRNA dimethylase) (high level kasugamycin resistance protein KsgA) (kasugamycin dimethyltransferase)	information pathways	1129.15	34645.7
Rv1014c	pth	Probable peptidyl-tRNA hydrolase Pth	intermediary metabolism and respiration	1133.33	20455.5
Rv1016c	lpqT	Probable conserved lipoprotein LpqT	cell wall and cell processes	1134.79	24062.5
Rv1017c	prsA	Probable ribose-phosphate pyrophosphokinase PrsA (phosphoribosyl pyrophosphate synthetase) (PRPP synthetase)	intermediary metabolism and respiration	1135.5	35459.4
Rv1018c	glmU	Probable UDP-N-acetylglucosamine pyrophosphorylase GlmU	cell wall and cell processes	1136.57	51584
Rv1019	Rv1019	Probable transcriptional regulatory protein (probably TetR-family)	regulatory proteins	1138.31	21701.5
Rv1022	lpqU	Probable conserved lipoprotein LpqU	cell wall and cell processes	1143.74	25800.2
Rv1023	eno	Probable enolase Eno	intermediary metabolism and respiration	1144.56	44929.5
Rv1026	Rv1026	Conserved protein	virulence-detoxification and adaptaion	1147.02	33631.4
Rv1027c	kdpE	Probable transcriptional regulatory protein KdpE	regulatory proteins	1148.43	24741.4
Rv1028c	kdpD	Probable sensor protein KdpD	regulatory proteins	1149.1	92717.1
Rv1032c	trcS	Two component sensor histidine kinase TrcS	regulatory proteins	1156.43	54590.9
Rv1049	Rv1049	Probable transcriptional repressor protein	regulatory proteins	1172.39	15980.3
Rv1058	fadD14	Probable medium chain fatty-acid-CoA ligase FadD14 (fatty-acid-CoA synthetase) (fatty-acid-CoA synthase)	lipid metabolism	1180.68	59624.6
Rv1059	Rv1059	Conserved protein	conserved hypotheticals	1182.39	36878.2
Rv1060	Rv1060	Unknown protein	conserved hypotheticals	1183.51	16866.5
Rv1061	Rv1061	Conserved protein	conserved hypotheticals	1184.02	32037.8
Rv1065	Rv1065	Conserved hypothetical protein	conserved hypotheticals	1187.44	20602.2
Rv1070c	echA8	Probable enoyl-CoA hydratase EchA8 (enoyl hydrase) (unsaturated acyl-CoA hydratase) (crotonase)	lipid metabolism	1194.27	27273.1
Rv1074c	fadA3	Probable beta-ketoacyl CoA thiolase FadA3	lipid metabolism	1198.16	42655.4
Rv1075c	Rv1075c	Conserved exported protein	cell wall and cell processes	1199.43	32847.1
Rv1079	metB	Cystathionine gamma-synthase MetB (CGS) (O-succinylhomoserine [thiol]-lyase)	intermediary metabolism and respiration	1204.07	40982.3
Rv1082	mca	Mycothiol conjugate amidase Mca (mycothiol S-conjugate amidase)	virulence-detoxification and adaptaion	1206.52	32699.7
Rv1084	Rv1084	Conserved protein	conserved hypotheticals	1207.64	71050.3
Rv1086	Rv1086	Short (C15) chain Z-isoprenyl diphosphate synthase (Z-FPP synthase) (Z-farnesyl diphosphate synthase) (Z-FPP synthetase) (Z-farnesyl diphosphate synthetase) (geranyltranstransferase) (farnesyl pyrophosphate synthetase)	cell wall and cell processes	1210.59	29378.2
Rv1087	PE_PGRS21	PE-PGRS family protein PE_PGRS21	PE/PPE	1211.56	62469.2
Rv1090	celA2b	Probable cellulase CelA2b (endo-1\4-beta-glucanase) (endoglucanase) (carboxymethyl cellulase)	intermediary metabolism and respiration	1215.6	16372.2
Rv1093	glyA1	Serine hydroxymethyltransferase 1 GlyA1	intermediary metabolism and respiration	1220.57	45029.4
Rv1096	Rv1096	Possible glycosyl hydrolase	intermediary metabolism and respiration	1224.39	31077.1
Rv1098c	fum	Probable fumarase Fum (fumarate hydratase)	intermediary metabolism and respiration	1226.14	50141
Rv1099c	glpX	Fructose 1\6-bisphosphatase GlpX	intermediary metabolism and respiration	1227.6	38084
Rv1104	Rv1104	Possible para-nitrobenzyl esterase (fragment)	intermediary metabolism and respiration	1231.3	25169.5
Rv1105	Rv1105	Possible para-nitrobenzyl esterase (fragment)	intermediary metabolism and respiration	1232.31	19144.8
Rv1106c	Rv1106c	3-beta-hydroxysteroid dehydrogenase	intermediary metabolism and respiration	1232.84	40741.6
Rv1110	lytB2	Probable LYTB-related protein LytB2	cell wall and cell processes	1236.19	36297.1
Rv1112	Rv1112	Probable GTP binding protein	conserved hypotheticals	1238.26	38065.2
Rv1119c	Rv1119c	Hypothetical protein	conserved hypotheticals	1242.86	5059.66
Rv1121	zwf1	Probable glucose-6-phosphate 1-dehydrogenase Zwf1 (G6PD)	intermediary metabolism and respiration	1243.71	52155.3
Rv1122	gnd2	Probable 6-phosphogluconate dehydrogenase\ decarboxylating Gnd2	intermediary metabolism and respiration	1245.13	36358.1
Rv1123c	bpoB	Possible peroxidase BpoB (non-haem peroxidase)	virulence-detoxification and adaptaion	1246.14	32543.7
Rv1124	ephC	Probable epoxide hydrolase EphC (epoxide hydratase)	virulence-detoxification and adaptaion	1247.13	34694.6
Rv1125	Rv1125	Conserved hypothetical protein	conserved hypotheticals	1248.08	44205.8
Rv1127c	ppdK	Probable pyruvate\ phosphate dikinase PpdK	intermediary metabolism and respiration	1249.93	52004.7
Rv1131	prpC	Probable methylcitrate synthase PrpC	intermediary metabolism and respiration	1256.13	42969.4
Rv1133c	metE	Probable 5-methyltetrahydropteroyltriglutamate--homocysteine methyltransferase MetE (methionine synthase\ vitamin-B12 independent isozyme)	intermediary metabolism and respiration	1259.07	81549.5
Rv1135c	PPE16	PPE family protein PPE16	PE/PPE	1262.27	60206.5
Rv1136	Rv1136	Possible enoyl-CoA hydratase	lipid metabolism	1264.61	11825.1
Rv1141c	echA11	Probable enoyl-CoA hydratase EchA11 (enoyl hydrase) (unsaturated acyl-CoA hydratase) (crotonase)	lipid metabolism	1268.2	27615.8
Rv1142c	echA10	Probable enoyl-CoA hydratase EchA10 (enoyl hydrase) (unsaturated acyl-CoA hydratase) (crotonase)	lipid metabolism	1269.15	27648.9
Rv1143	mcr	Probable alpha-methylacyl-CoA racemase Mcr (2-methylacyl-CoA racemase) (2-arylpropionyl-CoA epimerase )	lipid metabolism	1270.06	38684.9
Rv1144	Rv1144	Probable short-chain type dehydrogenase/reductase	intermediary metabolism and respiration	1271.16	25787.8
Rv1146	mmpL13b	Probable conserved transmembrane transport protein MmpL13b	cell wall and cell processes	1273.35	50027.4
Rv1147	Rv1147	Conserved protein	conserved hypotheticals	1274.9	23404.8
Rv1151c	Rv1151c	Transcriptional regulatory protein	regulatory proteins	1278.9	25661
Rv1152	Rv1152	Probable transcriptional regulatory protein	regulatory proteins	1279.66	13082
Rv1155	Rv1155	Possible pyridoxamine 5'-phosphate oxidase (PNP/PMP oxidase) (pyridoxinephosphate oxidase) (PNPOX) (pyridoxine 5'-phosphate oxidase)	intermediary metabolism and respiration	1281.43	16300.5
Rv1156	Rv1156	Conserved protein	conserved hypotheticals	1282.31	20839.9
Rv1160	mutT2	Probable mutator protein MutT2 (7\8-dihydro-8-oxoguanine-triphosphatase) (8-oxo-dGTPase)	information pathways	1286.59	15160.3
Rv1161	narG	Respiratory nitrate reductase (alpha chain) NarG	intermediary metabolism and respiration	1287.33	136924
Rv1162	narH	Probable respiratory nitrate reductase (beta chain) NarH	intermediary metabolism and respiration	1291.06	62037.8
Rv1165	typA	Possible GTP-binding translation elongation factor TypA (tyrosine phosphorylated protein A) (GTP-binding protein)	information pathways	1294.17	67548.2
Rv1166	lpqW	Probable conserved lipoprotein LpqW	cell wall and cell processes	1296.15	66130.2
Rv1167c	Rv1167c	Probable transcriptional regulatory protein	regulatory proteins	1298.09	21962.4
Rv1168c	PPE17	PPE family protein PPE17	PE/PPE	1298.76	35821.2
Rv1169c	lipX	PE family protein. Possible lipase LipX.	PE/PPE	1299.82	10840.2
Rv1173	fbiC	Probable F420 biosynthesis protein FbiC	intermediary metabolism and respiration	1302.93	92474.2
Rv1176c	Rv1176c	Conserved hypothetical protein	conserved hypotheticals	1308.22	21076.8
Rv1177	fdxC	Probable ferredoxin FdxC	intermediary metabolism and respiration	1309.01	11807.1
Rv1178	Rv1178	Probable aminotransferase	intermediary metabolism and respiration	1309.36	37702.2
Rv1180	pks3	Probable polyketide beta-ketoacyl synthase Pks3	lipid metabolism	1313.72	50566.5
Rv1181	pks4	Probable polyketide beta-ketoacyl synthase Pks4	lipid metabolism	1315.23	168084
Rv1187	rocA	Probable pyrroline-5-carboxylate dehydrogenase RocA	intermediary metabolism and respiration	1329.39	58841.4
Rv1188	Rv1188	Probable proline dehydrogenase	intermediary metabolism and respiration	1331.02	36237.1
Rv1190	Rv1190	Conserved hypothetical protein	conserved hypotheticals	1332.98	31804.4
Rv1192	Rv1192	Unknown protein	conserved hypotheticals	1334.93	30212.8
Rv1193	fadD36	Probable fatty-acid-CoA ligase FadD36 (fatty-acid-CoA synthetase) (fatty-acid-CoA synthase)	lipid metabolism	1335.79	49488.3
Rv1200	Rv1200	Probable conserved integral membrane transport protein	cell wall and cell processes	1342.94	44575.5
Rv1201c	dapD	Tetrahydrodipicolinate N-succinyltransferase DapD	intermediary metabolism and respiration	1344.22	32609.8
Rv1202	dapE	Probable succinyl-diaminopimelate desuccinylase DapE	intermediary metabolism and respiration	1345.26	37241
Rv1205	Rv1205	Conserved hypothetical protein	conserved hypotheticals	1348.72	20013.8
Rv1206	fadD6	Probable fatty-acid-CoA ligase FadD6 (fatty-acid-CoA synthetase) (fatty-acid-CoA synthase)	lipid metabolism	1349.33	64305
Rv1207	folP2	Dihydropteroate synthase 2 FolP2 (DHPS 2) (dihydropteroate pyrophosphorylase 2)	intermediary metabolism and respiration	1351.19	33013.7
Rv1212c	glgA	Putative glycosyl transferase GlgA	intermediary metabolism and respiration	1354.5	41532.5
Rv1213	glgC	Glucose-1-phosphate adenylyltransferase GlgC (ADP-glucose synthase) (ADP-glucose pyrophosphorylase)	intermediary metabolism and respiration	1355.84	43800.4
Rv1215c	Rv1215c	Conserved protein	conserved hypotheticals	1357.76	62578.9
Rv1218c	Rv1218c	Probable tetronasin-transport ATP-binding protein ABC transporter	cell wall and cell processes	1361.8	33448.1
Rv1221	sigE	Alternative RNA polymerase sigma factor SigE	information pathways	1364.41	28877.2
Rv1223	htrA	Probable serine protease HtrA (DEGP protein)	intermediary metabolism and respiration	1365.88	54157.6
Rv1225c	Rv1225c	Conserved hypothetical protein	conserved hypotheticals	1367.89	29089.3
Rv1229c	mrp	Probable Mrp-related protein Mrp	intermediary metabolism and respiration	1371.78	41063.3
Rv1230c	Rv1230c	Possible membrane protein	cell wall and cell processes	1372.96	41384.8
Rv1232c	Rv1232c	Conserved protein	conserved hypotheticals	1374.86	47374.4
Rv1236	sugA	Probable sugar-transport integral membrane protein ABC transporter SugA	cell wall and cell processes	1378.93	33019
Rv1237	sugB	Probable sugar-transport integral membrane protein ABC transporter SugB	cell wall and cell processes	1379.85	29125.7
Rv1238	sugC	Probable sugar-transport ATP-binding protein ABC transporter SugC	cell wall and cell processes	1380.68	42915.2
Rv1239c	corA	Possible magnesium and cobalt transport transmembrane protein CorA	cell wall and cell processes	1381.94	41468.8
Rv1240	mdh	Probable malate dehydrogenase Mdh	intermediary metabolism and respiration	1383.21	34289.7
Rv1242	vapC33	Possible toxin VapC33. Contains PIN domain.	virulence-detoxification and adaptaion	1384.54	15873.1
Rv1245c	Rv1245c	Probable short-chain type dehydrogenase/reductase	intermediary metabolism and respiration	1387.8	29215.3
Rv1248c	Rv1248c	Multifunctional alpha-ketoglutarate metabolic enzyme	intermediary metabolism and respiration	1389.36	135870
Rv1250	Rv1250	Probable drug-transport integral membrane protein	cell wall and cell processes	1394.18	60908.2
Rv1251c	Rv1251c	Conserved hypothetical protein	conserved hypotheticals	1395.82	123117
Rv1253	deaD	Probable cold-shock DeaD-box protein A homolog DeaD (ATP-dependent RNA helicase dead homolog)	information pathways	1399.97	61452.6
Rv1255c	Rv1255c	Probable transcriptional regulatory protein	regulatory proteins	1402.78	22222.6
Rv1257c	Rv1257c	Probable oxidoreductase	intermediary metabolism and respiration	1404.72	47237.9
Rv1258c	Rv1258c	Probable conserved integral membrane transport protein	cell wall and cell processes	1406.08	43287.3
Rv1259	udgB	Probable uracil DNA glycosylase\ UdgB	information pathways	1407.34	31783.6
Rv1261c	Rv1261c	Conserved protein	conserved hypotheticals	1409.48	16756
Rv1262c	Rv1262c	Hypothetical hit-like protein	conserved hypotheticals	1409.94	15681.1
Rv1263	amiB2	Probable amidase AmiB2 (aminohydrolase)	intermediary metabolism and respiration	1410.43	49048.9
Rv1266c	pknH	Probable transmembrane serine/threonine-protein kinase H PknH (protein kinase H) (STPK H)	regulatory proteins	1413.96	66753.9
Rv1272c	Rv1272c	Probable drugs-transport transmembrane ATP-binding protein ABC transporter	cell wall and cell processes	1420.41	68272.6
Rv1273c	Rv1273c	Probable drugs-transport transmembrane ATP-binding protein ABC transporter	cell wall and cell processes	1422.3	62116
Rv1277	Rv1277	Conserved hypothetical protein	conserved hypotheticals	1426.16	44758.6
Rv1278	Rv1278	Hypothetical protein	conserved hypotheticals	1427.41	93318.8
Rv1279	Rv1279	Probable dehydrogenase FAD flavoprotein GMC oxidoreductase	intermediary metabolism and respiration	1430.06	57331.2
Rv1281c	oppD	Probable oligopeptide-transport ATP-binding protein ABC transporter OppD	cell wall and cell processes	1433.43	65293
Rv1285	cysD	Probable sulfate adenylyltransferase subunit 2 CysD	intermediary metabolism and respiration	1437.91	37512.5
Rv1286	cysN	Probable bifunctional enzyme CysN/CysC: sulfate adenyltransferase (subunit 1) + adenylylsulfate kinase	intermediary metabolism and respiration	1438.91	67838.9
Rv1287	Rv1287	Conserved hypothetical protein	conserved hypotheticals	1440.81	17209.4
Rv1288	Rv1288	Conserved protein	conserved hypotheticals	1441.35	49618.9
Rv1292	argS	Probable arginyl-tRNA synthetase ArgS (ARGRS) (arginine--tRNA ligase)	information pathways	1446.38	59677.4
Rv1293	lysA	Diaminopimelate decarboxylase LysA (DAP decarboxylase)	intermediary metabolism and respiration	1448.03	47425.9
Rv1294	thrA	Probable homoserine dehydrogenase ThrA	intermediary metabolism and respiration	1449.38	45520.7
Rv1295	thrC	Threonine synthase ThrC (ts)	intermediary metabolism and respiration	1450.7	37321.9
Rv1296	thrB	Probable homoserine kinase ThrB	intermediary metabolism and respiration	1452	32346.4
Rv1297	rho	Probable transcription termination factor Rho homolog	information pathways	1453.2	65101.4
Rv1300	hemK	Probable HemK protein homolog HemK	intermediary metabolism and respiration	1456.56	34589.6
Rv1304	atpB	Probable ATP synthase a chain AtpB (protein 6)	intermediary metabolism and respiration	1460.24	27466.6
Rv1305	atpE	Probable ATP synthase C chain AtpE (lipid-binding protein) (dicyclohexylcarbodiimide-binding protein)	intermediary metabolism and respiration	1461.05	8055.49
Rv1307	atpH	Probable ATP synthase delta chain AtpH	intermediary metabolism and respiration	1461.84	48805.8
Rv1308	atpA	Probable ATP synthase alpha chain AtpA	intermediary metabolism and respiration	1463.23	59288.3
Rv1309	atpG	Probable ATP synthase gamma chain AtpG	intermediary metabolism and respiration	1464.88	33890.4
Rv1310	atpD	Probable ATP synthase beta chain AtpD	intermediary metabolism and respiration	1465.84	53094.2
Rv1314c	Rv1314c	Conserved protein	conserved hypotheticals	1469.67	20694.4
Rv1315	murA	Probable UDP-N-acetylglucosamine 1-carboxyvinyltransferase MurA	cell wall and cell processes	1470.32	44031.4
Rv1316c	ogt	Methylated-DNA--protein-cysteine methyltransferase Ogt (6-O-methylguanine-DNA methyltransferase) (O-6-methylguanine-DNA-alkyltransferase)	information pathways	1477.13	17858.2
Rv1317c	alkA	Probable bifunctional regulatory protein and DNA repair enzyme AlkA (regulatory protein of adaptative response) (methylphosphotriester-DNA--protein-cysteine S-methyltransferase)	information pathways	1477.63	53710.5
Rv1318c	Rv1318c	Possible adenylate cyclase (ATP pyrophosphate-lyase) (adenylyl cyclase)	intermediary metabolism and respiration	1479.2	59331.6
Rv1319c	Rv1319c	Possible adenylate cyclase (ATP pyrophosphate-lyase) (adenylyl cyclase)	intermediary metabolism and respiration	1480.89	58097.6
Rv1323	fadA4	Probable acetyl-CoA acetyltransferase FadA4 (acetoacetyl-CoA thiolase)	lipid metabolism	1485.86	40048.5
Rv1324	Rv1324	Possible thioredoxin	intermediary metabolism and respiration	1487.16	32138.2
Rv1327c	glgE	Probable glucanase GlgE	intermediary metabolism and respiration	1492.32	78607.9
Rv1328	glgP	Probable glycogen phosphorylase GlgP	intermediary metabolism and respiration	1494.56	95483.3
Rv1329c	dinG	Probable ATP-dependent helicase DinG	information pathways	1497.19	70135.5
Rv1330c	pncB1	Nicotinic acid phosphoribosyltransferase PncB1	intermediary metabolism and respiration	1499.21	47194.6
Rv1336	cysM	Cysteine synthase B CysM (CSASE B) (O-phosphoserine sulfhydrylase B) (O-phosphoserine (thiol)-lyase B)	intermediary metabolism and respiration	1503.39	34438
Rv1338	murI	Probable glutamate racemase MurI	cell wall and cell processes	1505.07	28642.8
Rv1340	rphA	Probable ribonuclease RphA (RNase PH) (tRNA nucleotidyltransferase)	information pathways	1506.76	27319
Rv1341	Rv1341	Conserved protein	conserved hypotheticals	1507.57	20983.8
Rv1345	mbtM	Probable fatty acyl-AMP ligase MbtM	lipid metabolism	1509.28	53957.4
Rv1346	mbtN	Acyl-CoA dehydrogenase MbtN	lipid metabolism	1510.85	41180.1
Rv1348	irtA	Iron-regulated transporter IrtA	cell wall and cell processes	1513.05	92965.9
Rv1349	irtB	Iron-regulated transporter IrtB	cell wall and cell processes	1515.62	60954.4
Rv1350	fabG2	Probable 3-oxoacyl-[acyl-carrier protein] reductase FabG2 (3-ketoacyl-acyl carrier protein reductase)	lipid metabolism	1517.49	25870.9
Rv1353c	Rv1353c	Probable transcriptional regulatory protein	regulatory proteins	1519.2	28253.2
Rv1354c	Rv1354c	Conserved hypothetical protein	conserved hypotheticals	1520.01	67653.1
Rv1355c	moeY	Possible molybdopterin biosynthesis protein MoeY	intermediary metabolism and respiration	1521.89	78149.2
Rv1356c	Rv1356c	Hypothetical protein	conserved hypotheticals	1524.03	28448.5
Rv1357c	Rv1357c	Conserved hypothetical protein	conserved hypotheticals	1525.29	33982.1
Rv1358	Rv1358	Probable transcriptional regulatory protein	regulatory proteins	1526.61	125056
Rv1359	Rv1359	Probable transcriptional regulatory protein	regulatory proteins	1530.17	26886.2
Rv1360	Rv1360	Probable oxidoreductase	intermediary metabolism and respiration	1531.35	37251.9
Rv1361c	PPE19	PPE family protein PPE19	PE/PPE	1532.44	39983.5
Rv1364c	Rv1364c	Possible sigma factor regulatory protein	information pathways	1535.68	69524.1
Rv1365c	rsfA	Anti-anti-sigma factor RsfA (anti-sigma factor antagonist) (regulator of sigma F A)	information pathways	1537.78	13589.4
Rv1366	Rv1366	Hypothetical protein	conserved hypotheticals	1538.39	30100.1
Rv1367c	Rv1367c	Conserved protein	conserved hypotheticals	1539.51	41325.4
Rv1372	Rv1372	Conserved hypothetical protein	conserved hypotheticals	1544.82	42032.5
Rv1373	Rv1373	Glycolipid sulfotransferase	intermediary metabolism and respiration	1546.01	37005.8
Rv1380	pyrB	Probable aspartate carbamoyltransferase PyrB (ATCase) (aspartate transcarbamylase)	intermediary metabolism and respiration	1553.23	33818.6
Rv1381	pyrC	Probable dihydroorotase PyrC (DHOase)	intermediary metabolism and respiration	1554.19	45160.3
Rv1383	carA	Probable carbamoyl-phosphate synthase small chain CarA (carbamoyl-phosphate synthetase glutamine chain)	intermediary metabolism and respiration	1555.97	39748.7
Rv1384	carB	Probable carbamoyl-phosphate synthase large chain CarB (carbamoyl-phosphate synthetase ammonia chain)	intermediary metabolism and respiration	1557.1	118929
Rv1385	pyrF	Probable orotidine 5'-phosphate decarboxylase PyrF (OMP decarboxylase) (ompdecase)	intermediary metabolism and respiration	1560.44	27345.2
Rv1387	PPE20	PPE family protein PPE20	PE/PPE	1561.77	55403.6
Rv1390	rpoZ	Probable DNA-directed RNA polymerase (omega chain) RpoZ (transcriptase omega chain) (RNA polymerase omega subunit)	information pathways	1565.09	11810.2
Rv1391	dfp	Probable DNA/pantothenate metabolism flavoprotein homolog Dfp	intermediary metabolism and respiration	1565.44	43544.9
Rv1392	metK	Probable S-adenosylmethionine synthetase MetK (mat) (AdoMet synthetase) (methionine adenosyltransferase)	intermediary metabolism and respiration	1566.82	43014.6
Rv1394c	cyp132	Probable cytochrome P450 132 Cyp132	intermediary metabolism and respiration	1569.58	52229.1
Rv1397c	vapC10	Possible toxin VapC10	virulence-detoxification and adaptaion	1574.11	14952.4
Rv1399c	nlhH	Probable non lipolytic carboxylesterase NlhH	intermediary metabolism and respiration	1574.85	33906.5
Rv1402	priA	Putative primosomal protein N' PriA (replication factor Y)	information pathways	1577.61	69839.1
Rv1404	Rv1404	Probable transcriptional regulatory protein	regulatory proteins	1580.59	17521.1
Rv1406	fmt	Probable methionyl-tRNA formyltransferase Fmt	information pathways	1582.17	32659.6
Rv1407	fmu	Probable Fmu protein (sun protein)	information pathways	1583.1	48493.4
Rv1408	rpe	Probable ribulose-phosphate 3-epimerase Rpe (PPE) (R5P3E) (pentose-5-phosphate 3-epimerase)	intermediary metabolism and respiration	1584.5	24073.4
Rv1409	ribG	Probable bifunctional riboflavin biosynthesis protein RibG : diaminohydroxyphosphoribosylaminopyrimidine deaminase (riboflavin-specific deaminase) + 5-amino-6-(5-phosphoribosylamino) uracil reductase (HTP reductase)	intermediary metabolism and respiration	1585.19	35366.5
Rv1411c	lprG	Conserved lipoprotein LprG	cell wall and cell processes	1587.77	24547.8
Rv1412	ribC	Probable riboflavin synthase alpha chain RibC (RibE)	intermediary metabolism and respiration	1588.57	21320.2
Rv1415	ribA2	Probable riboflavin biosynthesis protein RibA2 : GTP cyclohydrolase II + 3\4-dihydroxy-2-butanone 4-phosphate synthase (DHBP synthase)	intermediary metabolism and respiration	1590.4	46017.3
Rv1416	ribH	Probable riboflavin synthase beta chain RibH (6\7-dimethyl-8-ribityllumazine synthase) (DMRL synthase) (lumazine synthase)	intermediary metabolism and respiration	1591.67	16338.5
Rv1420	uvrC	Probable excinuclease ABC (subunit C - nuclease) UvrC	information pathways	1594.04	71582.1
Rv1425	Rv1425	Possible triacylglycerol synthase (diacylglycerol acyltransferase)	lipid metabolism	1599.66	50062.7
Rv1426c	lipO	Probable esterase LipO	intermediary metabolism and respiration	1601.06	46096.9
Rv1427c	fadD12	Possible long-chain-fatty-acid--CoA ligase FadD12 (fatty-acid-CoA synthetase) (fatty-acid-CoA synthase)	lipid metabolism	1602.32	58064.1
Rv1430	PE16	PE family protein PE16	PE/PPE	1606.39	54583.8
Rv1433	Rv1433	Possible conserved exported protein	cell wall and cell processes	1611.43	28701.5
Rv1436	gap	Probable glyceraldehyde 3-phosphate dehydrogenase Gap (GAPDH)	intermediary metabolism and respiration	1613.31	35923.9
Rv1437	pgk	Probable phosphoglycerate kinase Pgk	intermediary metabolism and respiration	1614.33	42512.5
Rv1438	tpi	Probable triosephosphate isomerase Tpi (TIM)	intermediary metabolism and respiration	1615.56	27371
Rv1442	bisC	Probable biotin sulfoxide reductase BisC (BDS reductase) (BSO reductase)	intermediary metabolism and respiration	1619.79	83390.1
Rv1447c	zwf2	Probable glucose-6-phosphate 1-dehydrogenase Zwf2 (G6PD)	intermediary metabolism and respiration	1625.42	57343
Rv1448c	tal	Probable transaldolase Tal	intermediary metabolism and respiration	1626.96	40720.7
Rv1449c	tkt	Transketolase Tkt (TK)	intermediary metabolism and respiration	1628.1	75556.7
Rv1452c	PE_PGRS28	PE-PGRS family protein PE_PGRS28	PE/PPE	1636	61087.3
Rv1454c	qor	Probable quinone reductase Qor (NADPH:quinone reductase) (zeta-crystallin homolog protein)	intermediary metabolism and respiration	1639.67	34046.5
Rv1455	Rv1455	Conserved protein	conserved hypotheticals	1640.68	31426.7
Rv1458c	Rv1458c	Probable unidentified antibiotic-transport ATP-binding protein ABC transporter	cell wall and cell processes	1643.32	33726.6
Rv1459c	Rv1459c	Possible conserved integral membrane protein	cell wall and cell processes	1644.36	62693.4
Rv1460	Rv1460	Probable transcriptional regulatory protein	regulatory proteins	1646.19	28147.7
Rv1461	Rv1461	Conserved protein	conserved hypotheticals	1646.99	94171.4
Rv1462	Rv1462	Conserved hypothetical protein	conserved hypotheticals	1649.53	42522.6
Rv1463	Rv1463	Probable conserved ATP-binding protein ABC transporter	cell wall and cell processes	1650.72	28822.7
Rv1464	csd	Probable cysteine desulfurase Csd	intermediary metabolism and respiration	1651.52	44596.5
Rv1466	Rv1466	Conserved protein	conserved hypotheticals	1653.23	12383.8
Rv1471	trxB1	Probable thioredoxin TrxB1	intermediary metabolism and respiration	1659.37	13308.9
Rv1473	Rv1473	Probable macrolide-transport ATP-binding protein ABC transporter	cell wall and cell processes	1660.66	58392.2
Rv1474c	Rv1474c	Probable transcriptional regulatory protein	regulatory proteins	1662.64	21237.2
Rv1475c	acn	Probable iron-regulated aconitate hydratase Acn (citrate hydro-lyase) (aconitase)	intermediary metabolism and respiration	1663.21	102417
Rv1477	ripA	Peptidoglycan hydrolase	virulence-detoxification and adaptaion	1666.99	49808.1
Rv1478	Rv1478	Possible invasion protein	virulence-detoxification and adaptaion	1668.42	24624
Rv1483	fabG1	3-oxoacyl-[acyl-carrier protein] reductase FabG1 (3-ketoacyl-acyl carrier protein reductase) (mycolic acid biosynthesis a protein)	lipid metabolism	1673.44	25665.2
Rv1484	inhA	NADH-dependent enoyl-[acyl-carrier-protein] reductase InhA (NADH-dependent enoyl-ACP reductase)	lipid metabolism	1674.2	28527.8
Rv1485	hemZ	Ferrochelatase HemZ (protoheme ferro-lyase) (heme synthetase)	intermediary metabolism and respiration	1675.02	37144
Rv1492	mutA	Probable methylmalonyl-CoA mutase small subunit MutA (MCM)	lipid metabolism	1682.16	64712.3
Rv1493	mutB	Probable methylmalonyl-CoA mutase large subunit MutB (MCM)	lipid metabolism	1684.01	80604.2
Rv1495	mazF4	Possible toxin MazF4	virulence-detoxification and adaptaion	1686.57	11378
Rv1496	Rv1496	Possible transport system kinase	cell wall and cell processes	1686.88	36256.4
Rv1501	Rv1501	Conserved hypothetical protein	conserved hypotheticals	1691.89	30906.2
Rv1504c	Rv1504c	Conserved hypothetical protein	conserved hypotheticals	1694.55	21317.3
Rv1510	Rv1510	Conserved probable membrane protein	cell wall and cell processes	1701.3	44293.4
Rv1513	Rv1513	Conserved protein	conserved hypotheticals	1705.06	26684.3
Rv1514c	Rv1514c	Conserved hypothetical protein	conserved hypotheticals	1705.81	28932.8
Rv1516c	Rv1516c	Probable sugar transferase	intermediary metabolism and respiration	1707.53	37932.4
Rv1518	Rv1518	Conserved hypothetical protein	conserved hypotheticals	1709.64	36056.7
Rv1523	Rv1523	Probable methyltransferase	intermediary metabolism and respiration	1717.65	37915
Rv1524	Rv1524	Probable glycosyltransferase	intermediary metabolism and respiration	1718.73	44362
Rv1525	wbbL2	Possible rhamnosyl transferase WbbL2	conserved hypotheticals	1720.02	28760.7
Rv1527c	pks5	Probable polyketide synthase Pks5	lipid metabolism	1722.08	223857
Rv1530	adh	Probable alcohol dehydrogenase Adh	intermediary metabolism and respiration	1731.37	37996.5
Rv1531	Rv1531	Conserved protein	conserved hypotheticals	1732.47	20795.7
Rv1534	Rv1534	Probable transcriptional regulator	regulatory proteins	1734.73	24468.8
Rv1536	ileS	Isoleucyl-tRNA synthetase IleS	information pathways	1736.52	117308
Rv1537	dinX	Probable DNA polymerase IV DinX (pol IV 1) (DNA nucleotidyltransferase (DNA-directed))	information pathways	1739.86	49075.6
Rv1538c	ansA	Probable L-aparaginase AnsA	intermediary metabolism and respiration	1741.21	32946.5
Rv1543	Rv1543	Possible fatty acyl-CoA reductase	lipid metabolism	1745.06	36820.9
Rv1544	Rv1544	Possible ketoacyl reductase	lipid metabolism	1746.09	28199.6
Rv1546	Rv1546	Conserved protein	conserved hypotheticals	1747.19	15324.5
Rv1547	dnaE1	Probable DNA polymerase III (alpha chain) DnaE1 (DNA nucleotidyltransferase)	information pathways	1747.69	129323
Rv1550	fadD11	Probable fatty-acid-CoA ligase FadD11 (fatty-acid-CoA synthetase) (fatty-acid-CoA synthase)	lipid metabolism	1753.72	62309.4
Rv1551	plsB1	Possible acyltransferase PlsB1	lipid metabolism	1755.44	69192
Rv1552	frdA	Probable fumarate reductase [flavoprotein subunit] FrdA (fumarate dehydrogenase) (fumaric hydrogenase)	intermediary metabolism and respiration	1757.68	63763.1
Rv1553	frdB	Probable fumarate reductase [iron-sulfur subunit] FrdB (fumarate dehydrogenase) (fumaric hydrogenase)	intermediary metabolism and respiration	1759.44	27234.4
Rv1556	Rv1556	Possible regulatory protein	regulatory proteins	1761	22329.5
Rv1557	mmpL6	Probable conserved transmembrane transport protein MmpL6	cell wall and cell processes	1761.74	42389.5
Rv1558	Rv1558	Conserved protein	conserved hypotheticals	1762.95	16347.5
Rv1559	ilvA	Probable threonine dehydratase IlvA	intermediary metabolism and respiration	1763.43	45008.9
Rv1561	vapC11	Possible toxin VapC11	virulence-detoxification and adaptaion	1764.98	14650.8
Rv1563c	treY	Maltooligosyltrehalose synthase TreY	virulence-detoxification and adaptaion	1767.14	82706.8
Rv1564c	treX	Probable maltooligosyltrehalose synthase TreX	virulence-detoxification and adaptaion	1769.44	81081.1
Rv1566c	Rv1566c	Possible Inv protein	virulence-detoxification and adaptaion	1773.93	23964.6
Rv1569	bioF1	Probable 8-amino-7-oxononanoate synthase BioF1 (AONS) (8-amino-7-ketopelargonate synthase) (7-keto-8-amino-pelargonic acid synthetase) (7-KAP synthetase) (L-alanine--pimelyl CoA ligase)	intermediary metabolism and respiration	1776.7	40027.9
Rv1570	bioD	Dethiobiotin synthetase BioD	intermediary metabolism and respiration	1777.86	22437.9
Rv1581c	Rv1581c	Probable PhiRv1 phage protein	Insertion seqs and phages	1783.91	14178.2
Rv1586c	Rv1586c	Probable PhiRv1 integrase	Insertion seqs and phages	1787.1	51710.2
Rv1589	bioB	Probable biotin synthetase BioB	intermediary metabolism and respiration	1790.28	37517.8
Rv1592c	Rv1592c	Conserved hypothetical protein	conserved hypotheticals	1792.4	48043.1
Rv1594	nadA	Probable quinolinate synthetase NadA	intermediary metabolism and respiration	1794.76	37408.4
Rv1595	nadB	Probable L-aspartate oxidase NadB	intermediary metabolism and respiration	1795.81	53784.8
Rv1597	Rv1597	Hypothetical protein	conserved hypotheticals	1798.29	27930.6
Rv1598c	Rv1598c	Conserved protein	conserved hypotheticals	1799.07	14892.4
Rv1600	hisC1	Probable histidinol-phosphate aminotransferase HisC1	intermediary metabolism and respiration	1800.9	40581.1
Rv1602	hisH	Probable amidotransferase HisH	intermediary metabolism and respiration	1802.66	21386.4
Rv1604	impA	Probable inositol-monophosphatase ImpA (imp)	intermediary metabolism and respiration	1804.04	27978.9
Rv1605	hisF	Probable cyclase HisF	intermediary metabolism and respiration	1804.85	27220.9
Rv1607	chaA	Probable ionic transporter integral membrane protein ChaA	cell wall and cell processes	1806.18	36771.6
Rv1608c	bcpB	Probable peroxidoxin BcpB	virulence-detoxification and adaptaion	1807.3	16894.5
Rv1609	trpE	Anthranilate synthase component I TrpE (glutamine amidotransferase)	intermediary metabolism and respiration	1807.9	55816.9
Rv1611	trpC	Probable indole-3-glycerol phosphate synthase TrpC	intermediary metabolism and respiration	1810.24	28023.1
Rv1613	trpA	Probable tryptophan synthase\ alpha subunit TrpA	intermediary metabolism and respiration	1812.36	27727.7
Rv1617	pykA	Probable pyruvate kinase PykA	intermediary metabolism and respiration	1816.19	50667.1
Rv1620c	cydC	Probable 'component linked with the assembly of cytochrome' transport transmembrane ATP-binding protein ABC transporter CydC	intermediary metabolism and respiration	1819.96	59496.9
Rv1621c	cydD	Probable 'component linked with the assembly of cytochrome' transport transmembrane ATP-binding protein ABC transporter CydD	intermediary metabolism and respiration	1821.69	54766.1
Rv1624c	Rv1624c	Probable conserved membrane protein	cell wall and cell processes	1826	20371.7
Rv1625c	cya	Membrane-anchored adenylyl cyclase Cya (ATP pyrophosphate-lyase) (adenylate cyclase)	intermediary metabolism and respiration	1826.61	47337.5
Rv1626	Rv1626	Probable two-component system transcriptional regulator	regulatory proteins	1828.18	22669.2
Rv1629	polA	Probable DNA polymerase I PolA	information pathways	1830.67	98440
Rv1630	rpsA	30S ribosomal protein S1 RpsA	information pathways	1833.54	53201.8
Rv1632c	Rv1632c	Hypothetical protein	conserved hypotheticals	1836.39	16598.5
Rv1634	Rv1634	Possible drug efflux membrane protein	cell wall and cell processes	1839.17	47681.2
Rv1636	TB15.3	Iron-regulated universal stress protein family protein TB15.3	virulence-detoxification and adaptaion	1842.45	15312.4
Rv1637c	Rv1637c	Conserved protein	conserved hypotheticals	1842.9	27936.3
Rv1638	uvrA	Probable excinuclease ABC (subunit A - DNA-binding ATPase) UvrA	information pathways	1843.74	106099
Rv1646	PE17	PE family protein PE17	PE/PPE	1855.76	30219.4
Rv1647	Rv1647	Adenylate cyclase (ATP pyrophosphate-lyase) (adenylyl cyclase)	intermediary metabolism and respiration	1856.77	33938.7
Rv1648	Rv1648	Probable transmembrane protein	cell wall and cell processes	1857.73	28142.3
Rv1649	pheS	Probable phenylalanyl-tRNA synthetase\ alpha chain PheS	information pathways	1858.73	37371.4
Rv1650	pheT	Probable phenylalanyl-tRNA synthetase\ beta chain PheT	information pathways	1859.76	88374
Rv1652	argC	Probable N-acetyl-gamma-glutamyl-phoshate reductase ArgC	intermediary metabolism and respiration	1865.58	36304.3
Rv1653	argJ	Probable glutamate N-acetyltransferase ArgJ	intermediary metabolism and respiration	1866.63	41115.3
Rv1654	argB	Probable acetylglutamate kinase ArgB	intermediary metabolism and respiration	1867.84	30936.8
Rv1655	argD	Probable acetylornithine aminotransferase ArgD	intermediary metabolism and respiration	1868.72	40909.9
Rv1656	argF	Probable ornithine carbamoyltransferase\ anabolic ArgF	intermediary metabolism and respiration	1869.92	33025.2
Rv1657	argR	Probable arginine repressor ArgR (AHRC)	regulatory proteins	1870.84	17349.7
Rv1658	argG	Probable argininosuccinate synthase ArgG	intermediary metabolism and respiration	1871.36	43682.4
Rv1659	argH	Probable argininosuccinate lyase ArgH	intermediary metabolism and respiration	1872.64	49742.2
Rv1660	pks10	Chalcone synthase Pks10	lipid metabolism	1874.16	37113.5
Rv1661	pks7	Probable polyketide synthase Pks7	lipid metabolism	1875.3	221046
Rv1662	pks8	Probable polyketide synthase Pks8	lipid metabolism	1881.7	167096
Rv1663	pks17	Probable polyketide synthase Pks17	lipid metabolism	1886.51	53524.8
Rv1664	pks9	Probable polyketide synthase Pks9	lipid metabolism	1888.03	106371
Rv1665	pks11	Chalcone synthase Pks11	lipid metabolism	1891.23	37639.2
Rv1667c	Rv1667c	Probable second part of macrolide-transport ATP-binding protein ABC transporter	cell wall and cell processes	1893.58	24439.6
Rv1668c	Rv1668c	Probable first part of macrolide-transport ATP-binding protein ABC transporter	cell wall and cell processes	1894.22	40339.1
Rv1672c	Rv1672c	Probable conserved integral membrane transport protein	cell wall and cell processes	1896.88	45633.5
Rv1674c	Rv1674c	Probable transcriptional regulatory protein	regulatory proteins	1899.26	23759.2
Rv1675c	cmr	Probable transcriptional regulatory protein Cmr	regulatory proteins	1900.24	26793.1
Rv1676	Rv1676	Unknown protein	conserved hypotheticals	1901.05	25859.2
Rv1677	dsbF	Probable conserved lipoprotein DsbF	cell wall and cell processes	1901.75	19205.8
Rv1679	fadE16	Possible acyl-CoA dehydrogenase FadE16	lipid metabolism	1903.3	37876.2
Rv1682	Rv1682	Probable coiled-coil structural protein	conserved hypotheticals	1906.4	34634
Rv1683	Rv1683	Possible bifunctional enzyme; long-chain acyl-CoA synthase and lipase.	lipid metabolism	1907.59	107362
Rv1685c	Rv1685c	Conserved hypothetical protein	conserved hypotheticals	1910.78	22291.7
Rv1686c	Rv1686c	Probable conserved integral membrane protein ABC transporter	cell wall and cell processes	1911.4	24392.3
Rv1687c	Rv1687c	Probable conserved ATP-binding protein ABC transporter	cell wall and cell processes	1912.15	27557.7
Rv1688	mpg	Possible 3-methyladenine DNA glycosylase Mpg	information pathways	1912.98	21340.1
Rv1689	tyrS	Probable tyrosyl-tRNA synthase TyrS (TYRRS)	information pathways	1913.6	46330.4
Rv1692	Rv1692	Probable phosphatase	intermediary metabolism and respiration	1916.7	37010.9
Rv1694	tlyA	2'-O-methyltransferase TlyA	virulence-detoxification and adaptaion	1917.94	28042.1
Rv1699	pyrG	Probable CTP synthase PyrG	intermediary metabolism and respiration	1923.83	63603
Rv1700	Rv1700	NUDIX hydrolase	information pathways	1925.58	22860.8
Rv1701	Rv1701	Probable integrase/recombinase	Insertion seqs and phages	1926.2	33517.3
Rv1705c	PPE22	PPE family protein PPE22	PE/PPE	1931.5	38443.6
Rv1706A	Rv1706A	Conserved hypothetical protein	conserved hypotheticals	1934.48	5915.05
Rv1706c	PPE23	PPE family protein PPE23	PE/PPE	1932.69	39778.2
Rv1710	scpB	Possible segregation and condensation protein ScpB	cell wall and cell processes	1938.15	25244.6
Rv1711	Rv1711	Conserved hypothetical protein	conserved hypotheticals	1938.84	27578.8
Rv1712	cmk	Cytidylate kinase Cmk (CMP kinase) (cytidine monophosphate kinase) (ck)	intermediary metabolism and respiration	1939.6	24145.2
Rv1713	engA	Probable GTP-binding protein EngA	intermediary metabolism and respiration	1940.29	49925.7
Rv1714	Rv1714	Probable oxidoreductase	intermediary metabolism and respiration	1941.85	27953.8
Rv1715	fadB3	Probable 3-hydroxybutyryl-CoA dehydrogenase FadB3 (beta-hydroxybutyryl-CoA dehydrogenase) (BHBD)	lipid metabolism	1942.66	31506.1
Rv1717	Rv1717	Conserved hypothetical protein	conserved hypotheticals	1944.41	12723.5
Rv1719	Rv1719	Probable transcriptional regulatory protein	regulatory proteins	1945.64	27872.7
Rv1720c	vapC12	Possible toxin VapC12	virulence-detoxification and adaptaion	1947.03	13818
Rv1722	Rv1722	Possible carboxylase	lipid metabolism	1947.86	55428.8
Rv1725c	Rv1725c	Conserved hypothetical protein	conserved hypotheticals	1951.04	26721.8
Rv1726	Rv1726	Probable oxidoreductase	intermediary metabolism and respiration	1951.85	49372.9
Rv1729c	Rv1729c	Possible S-adenosylmethionine-dependent methyltransferase	lipid metabolism	1954.63	33622.1
Rv1730c	Rv1730c	Possible penicillin-binding protein	cell wall and cell processes	1955.69	55782.9
Rv1734c	Rv1734c	Conserved hypothetical protein	conserved hypotheticals	1960.77	8314.53
Rv1736c	narX	Probable nitrate reductase NarX	intermediary metabolism and respiration	1962.23	72793.3
Rv1743	pknE	Probable transmembrane serine/threonine-protein kinase E PknE (protein kinase E) (STPK E)	regulatory proteins	1969	60512.2
Rv1746	pknF	Anchored-membrane serine/threonine-protein kinase PknF (protein kinase F) (STPK F)	regulatory proteins	1972.14	50668.1
Rv1747	Rv1747	Probable conserved transmembrane ATP-binding protein ABC transporter	cell wall and cell processes	1973.63	92121.2
Rv1751	Rv1751	Probable oxidoreductase	intermediary metabolism and respiration	1979.62	50412.1
Rv1758	cut1	Probable cutinase Cut1	cell wall and cell processes	1989.04	17868.3
Rv1760	Rv1760	Possible triacylglycerol synthase (diacylglycerol acyltransferase)	lipid metabolism	1993.15	54092.4
Rv1762c	Rv1762c	Unknown protein	conserved hypotheticals	1995.05	28754.5
Rv1770	Rv1770	Conserved protein	conserved hypotheticals	2003.88	45972.6
Rv1771	Rv1771	L-gulono-1\4-lactone dehydrogenase	intermediary metabolism and respiration	2005.16	48045.4
Rv1772	Rv1772	Hypothetical protein	conserved hypotheticals	2006.64	10878.2
Rv1773c	Rv1773c	Probable transcriptional regulatory protein	regulatory proteins	2007.02	26600.4
Rv1774	Rv1774	Probable oxidoreductase	intermediary metabolism and respiration	2007.83	48340.6
Rv1777	cyp144	Probable cytochrome P450 144 Cyp144	intermediary metabolism and respiration	2010.66	47186.8
Rv1781c	malQ	Probable 4-alpha-glucanotransferase MalQ (amylomaltase) (disproportionating enzyme) (D-enzyme)	intermediary metabolism and respiration	2015.3	79745
Rv1789	PPE26	PPE family protein PPE26	PE/PPE	2026.79	38588.7
Rv1796	mycP5	Probable proline rich membrane-anchored mycosin MycP5 (serine protease) (subtilisin-like protease) (subtilase-like) (mycosin-5)	intermediary metabolism and respiration	2033.73	60027.6
Rv1800	PPE28	PPE family protein PPE28	PE/PPE	2039.45	67067.4
Rv1802	PPE30	PPE family protein PPE30	PE/PPE	2043.38	46021.1
Rv1807	PPE31	PPE family protein PPE31	PE/PPE	2048.4	38868.9
Rv1808	PPE32	PPE family protein PPE32	PE/PPE	2049.92	39899.3
Rv1817	Rv1817	Possible flavoprotein	intermediary metabolism and respiration	2059.59	51034.9
Rv1818c	PE_PGRS33	PE-PGRS family protein PE_PGRS33	PE/PPE	2061.18	40755.1
Rv1819c	bacA	Probable drug-transport transmembrane ATP-binding protein ABC transporter BacA	cell wall and cell processes	2062.81	71299.1
Rv1820	ilvG	Probable acetolactate synthase IlvG (acetohydroxy-acid synthase)(ALS)	intermediary metabolism and respiration	2064.8	57520.5
Rv1821	secA2	Possible preprotein translocase ATPase SecA2	cell wall and cell processes	2066.46	88919.7
Rv1826	gcvH	Probable glycine cleavage system H protein GcvH	intermediary metabolism and respiration	2071.95	14205.5
Rv1827	garA	Conserved protein with FHA domain\ GarA	conserved hypotheticals	2072.6	17218.8
Rv1828	Rv1828	Conserved protein	conserved hypotheticals	2073.08	26411.3
Rv1830	Rv1830	Conserved hypothetical protein	conserved hypotheticals	2074.84	23987.8
Rv1833c	Rv1833c	Possible haloalkane dehalogenase	intermediary metabolism and respiration	2078.93	32151.1
Rv1834	lipZ	Probable hydrolase	intermediary metabolism and respiration	2079.83	31644.3
Rv1836c	Rv1836c	Conserved protein	conserved hypotheticals	2082.6	69676.8
Rv1837c	glcB	Malate synthase G GlcB	intermediary metabolism and respiration	2084.76	80403
Rv1840c	PE_PGRS34	PE-PGRS family protein PE_PGRS34	PE/PPE	2087.97	43915.7
Rv1841c	Rv1841c	Conserved hypothetical membrane protein	cell wall and cell processes	2089.68	36685
Rv1842c	Rv1842c	Conserved hypothetical membrane protein	cell wall and cell processes	2090.72	48092
Rv1843c	guaB1	Probable inosine-5'-monophosphate dehydrogenase GuaB1(imp dehydrogenase) (IMPDH) (IMPD)	intermediary metabolism and respiration	2092.26	49932.8
Rv1844c	gnd1	Probable 6-phosphogluconate dehydrogenase Gnd1	intermediary metabolism and respiration	2093.73	51547.1
Rv1846c	blaI	Transcriptional repressor BlaI	regulatory proteins	2096.18	15211.2
Rv1848	ureA	Urease gamma subunit UreA (urea amidohydrolase)	intermediary metabolism and respiration	2097.35	11089.7
Rv1850	ureC	Urease alpha subunit UreC (urea amidohydrolase)	intermediary metabolism and respiration	2097.96	60825.1
Rv1854c	ndh	Probable NADH dehydrogenase Ndh	intermediary metabolism and respiration	2101.65	49619
Rv1855c	Rv1855c	Possible oxidoreductase	intermediary metabolism and respiration	2103.18	33188.2
Rv1857	modA	Probable molybdate-binding lipoprotein ModA	cell wall and cell processes	2104.99	26544.4
Rv1858	modB	Probable molybdenum-transport integral membrane protein ABC transporter ModB	cell wall and cell processes	2105.77	27676.1
Rv1859	modC	Probable molybdenum-transport ATP-binding protein ABC transporter ModC	cell wall and cell processes	2106.57	38610.2
Rv1863c	Rv1863c	Probable conserved integral membrane protein	cell wall and cell processes	2110.59	26939.1
Rv1865c	Rv1865c	Probable short-chain type dehydrogenase	intermediary metabolism and respiration	2112.11	30372.9
Rv1866	Rv1866	Conserved protein	lipid metabolism	2113.14	83182.5
Rv1868	Rv1868	Conserved hypothetical protein	conserved hypotheticals	2117.35	74365.1
Rv1869c	Rv1869c	Probable reductase	intermediary metabolism and respiration	2119.46	43629.3
Rv1872c	lldD2	Possible L-lactate dehydrogenase (cytochrome) LldD2	intermediary metabolism and respiration	2121.91	45341.6
Rv1876	bfrA	Probable bacterioferritin BfrA	intermediary metabolism and respiration	2125.34	18340.7
Rv1877	Rv1877	Probable conserved integral membrane protein	cell wall and cell processes	2125.9	72353.8
Rv1878	glnA3	Probable glutamine synthetase GlnA3 (glutamine synthase) (GS-I)	intermediary metabolism and respiration	2128.02	46720.1
Rv1882c	Rv1882c	Probable short-chain type dehydrogenase/reductase	intermediary metabolism and respiration	2132.37	30010.4
Rv1884c	rpfC	Probable resuscitation-promoting factor RpfC	cell wall and cell processes	2133.73	18014.5
Rv1885c	Rv1885c	Chorismate mutase	intermediary metabolism and respiration	2134.27	21926.8
Rv1886c	fbpB	Secreted antigen 85-B FbpB (85B) (antigen 85 complex B) (mycolyl transferase 85B) (fibronectin-binding protein B) (extracellular alpha-antigen)	lipid metabolism	2134.89	34580.9
Rv1888A	Rv1888A	Conserved hypothetical protein	conserved hypotheticals	2138.44	6236.06
Rv1889c	Rv1889c	Conserved hypothetical protein	conserved hypotheticals	2138.66	12716.3
Rv1895	Rv1895	Possible dehydrogenase	intermediary metabolism and respiration	2142.52	39479.2
Rv1896c	Rv1896c	Conserved hypothetical protein	conserved hypotheticals	2143.53	33267.4
Rv1898	Rv1898	Conserved hypothetical protein	conserved hypotheticals	2144.94	10920.6
Rv1899c	lppD	Possible lipoprotein LppD	cell wall and cell processes	2145.21	35071.8
Rv1901	cinA	Probable CinA-like protein CinA	virulence-detoxification and adaptaion	2147.66	45512
Rv1902c	nanT	Probable sialic acid-transport integral membrane protein NanT	cell wall and cell processes	2149.01	46420.6
Rv1903	Rv1903	Probable conserved membrane protein	cell wall and cell processes	2150.36	15199.3
Rv1905c	aao	Probable D-amino acid oxidase Aao	intermediary metabolism and respiration	2151.43	34076.2
Rv1907c	Rv1907c	Hypothetical protein	conserved hypotheticals	2153.24	24034.6
Rv1908c	katG	Catalase-peroxidase-peroxynitritase T KatG	virulence-detoxification and adaptaion	2153.89	80572.8
Rv1909c	furA	Ferric uptake regulation protein FurA (fur)	regulatory proteins	2156.15	15859.8
Rv1910c	Rv1910c	Probable exported protein	cell wall and cell processes	2156.71	19849.6
Rv1911c	lppC	Probable lipoprotein LppC	cell wall and cell processes	2157.38	19798.3
Rv1913	Rv1913	Conserved hypothetical protein	conserved hypotheticals	2159.19	26844.1
Rv1915	aceAa	Probable isocitrate lyase AceAa [first part] (isocitrase) (isocitratase) (Icl)	intermediary metabolism and respiration	2160.46	40489.8
Rv1919c	Rv1919c	Conserved protein	conserved hypotheticals	2171.06	16803.1
Rv1923	lipD	Probable lipase LipD	intermediary metabolism and respiration	2175.17	47151.8
Rv1926c	mpt63	Immunogenic protein Mpt63 (antigen Mpt63/MPB63) (16 kDa immunoprotective extracellular protein)	cell wall and cell processes	2178.96	16514
Rv1932	tpx	Probable thiol peroxidase Tpx	virulence-detoxification and adaptaion	2183.37	16896.1
Rv1933c	fadE18	Probable acyl-CoA dehydrogenase FadE18	lipid metabolism	2183.87	38477.1
Rv1935c	echA13	Possible enoyl-CoA hydratase EchA13 (enoyl hydrase) (unsaturated acyl-CoA hydratase) (crotonase)	lipid metabolism	2186.2	35250
Rv1936	Rv1936	Possible monooxygenase	intermediary metabolism and respiration	2187.38	41829.7
Rv1937	Rv1937	Possible oxygenase	intermediary metabolism and respiration	2188.5	93428.7
Rv1940	ribA1	Probable riboflavin biosynthesis protein RibA1 (GTP cyclohydrolase II)	intermediary metabolism and respiration	2192.61	36869.2
Rv1941	Rv1941	Probable short-chain type dehydrogenase/reductase	intermediary metabolism and respiration	2193.66	25816.7
Rv1942c	mazF5	Possible toxin MazF5	virulence-detoxification and adaptaion	2194.64	11787.8
Rv1953	vapC14	Possible toxin VapC14	virulence-detoxification and adaptaion	2200.94	11596.3
Rv1956	higA	Possible antitoxin HigA	virulence-detoxification and adaptaion	2202.14	16760.2
Rv1960c	parD1	Possible antitoxin ParD1	virulence-detoxification and adaptaion	2203.97	9207.17
Rv1962c	vapC35	Possible toxin VapC35. Contains PIN domain.	virulence-detoxification and adaptaion	2204.87	14488.6
Rv1963c	mce3R	Probable transcriptional repressor (probably TetR-family) Mce3R	regulatory proteins	2205.58	44341.7
Rv1964	yrbE3A	Conserved hypothetical integral membrane protein YrbE3A	virulence-detoxification and adaptaion	2207.7	27493.8
Rv1975	Rv1975	Conserved hypothetical protein	conserved hypotheticals	2218.05	23649.4
Rv1979c	Rv1979c	Possible conserved permease	cell wall and cell processes	2221.72	51084.1
Rv1982c	vapC36	Possible toxin VapC36. Contains PIN domain.	virulence-detoxification and adaptaion	2225.41	14724.9
Rv1983	PE_PGRS35	PE-PGRS family protein PE_PGRS35	PE/PPE	2226.24	53705.7
Rv1984c	cfp21	Probable cutinase precursor CFP21	cell wall and cell processes	2227.91	21782.4
Rv1985c	Rv1985c	Probable transcriptional regulatory protein (probably LysR-family)	regulatory proteins	2228.99	32836.8
Rv1988	erm(37)	Probable 23S rRNA methyltransferase Erm(37)	intermediary metabolism and respiration	2231.68	19573.9
Rv1991c	mazF6	Toxin MazF6	virulence-detoxification and adaptaion	2234.3	12230.1
Rv1992c	ctpG	Probable metal cation transporter P-type ATPase G CtpG	cell wall and cell processes	2234.99	79277.4
Rv1994c	cmtR	Metal sensor transcriptional regulator CmtR (ArsR-SmtB family)	regulatory proteins	2237.63	12495.4
Rv1996	Rv1996	Universal stress protein family protein	virulence-detoxification and adaptaion	2239	33879.7
Rv1997	ctpF	Probable metal cation transporter P-type ATPase A CtpF	cell wall and cell processes	2240.16	95014.6
Rv1998c	Rv1998c	Conserved protein	conserved hypotheticals	2242.95	27253.4
Rv1999c	Rv1999c	Probable conserved integral membrane protein	cell wall and cell processes	2243.82	45267.4
Rv2002	fabG3	Possible 20-beta-hydroxysteroid dehydrogenase FabG3 (cortisone reductase) ((R)-20-hydroxysteroid dehydrogenase)	lipid metabolism	2247.66	27029.7
Rv2005c	Rv2005c	Universal stress protein family protein	virulence-detoxification and adaptaion	2251	30985.4
Rv2006	otsB1	Probable trehalose-6-phosphate phosphatase OtsB1 (trehalose-phosphatase) (TPP)	virulence-detoxification and adaptaion	2252	145752
Rv2008c	Rv2008c	Conserved hypothetical protein	conserved hypotheticals	2256.62	48392.8
Rv2010	vapC15	Toxin VapC15	virulence-detoxification and adaptaion	2258.27	14731
Rv2011c	Rv2011c	Conserved hypothetical protein\ probable transcription repressor.	regulatory proteins	2258.85	15725.1
Rv2017	Rv2017	Transcriptional regulatory protein	regulatory proteins	2264	38605.2
Rv2018	Rv2018	Conserved protein	conserved hypotheticals	2265.28	26034.5
Rv2024c	Rv2024c	Conserved hypothetical protein	conserved hypotheticals	2268.69	57273.9
Rv2026c	Rv2026c	Universal stress protein family protein	virulence-detoxification and adaptaion	2271.86	31456
Rv2028c	Rv2028c	Universal stress protein family protein	virulence-detoxification and adaptaion	2274.57	29441.6
Rv2029c	pfkB	6-phosphofructokinase PfkB (phosphohexokinase) (phosphofructokinase)	intermediary metabolism and respiration	2275.41	35401.4
Rv2030c	Rv2030c	Conserved protein	conserved hypotheticals	2276.44	74898.2
Rv2031c	hspX	Heat shock protein HspX (alpha-crystallin homolog) (14 kDa antigen) (HSP16.3)	virulence-detoxification and adaptaion	2278.5	16227.3
Rv2032	acg	Conserved protein Acg	conserved hypotheticals	2279.13	36559.3
Rv2037c	Rv2037c	Conserved transmembrane protein	cell wall and cell processes	2282.75	34656.5
Rv2038c	Rv2038c	Probable sugar-transport ATP-binding protein ABC transporter	cell wall and cell processes	2283.72	38886.7
Rv2041c	Rv2041c	Probable sugar-binding lipoprotein	cell wall and cell processes	2286.53	47876.2
Rv2045c	lipT	Carboxylesterase LipT	intermediary metabolism and respiration	2289.69	56055.8
Rv2047c	Rv2047c	Conserved hypothetical protein	conserved hypotheticals	2291.96	91352.8
Rv2048c	pks12	Polyketide synthase Pks12	lipid metabolism	2294.53	431607
Rv2051c	ppm1	Polyprenol-monophosphomannose synthase Ppm1	cell wall and cell processes	2308.13	93792.4
Rv2052c	Rv2052c	Conserved protein	conserved hypotheticals	2310.91	55821.8
Rv2054	Rv2054	Conserved protein	conserved hypotheticals	2313.12	25183.1
Rv2055c	rpsR2	30S ribosomal protein S18 RpsR2	information pathways	2314.09	9696.24
Rv2056c	rpsN2	30S ribosomal protein S14 RpsN2	information pathways	2314.35	11409.2
Rv2061c	Rv2061c	Conserved protein	conserved hypotheticals	2316.68	14782
Rv2064	cobG	Precorrin-3B synthase CobG	intermediary metabolism and respiration	2321.45	37496.7
Rv2066	cobI	Probable bifunctional protein\ CobI-COBJ fusion protein: S-adenosyl-L-methionine-precorrin-2 methyl transferase + precorrin-3 methylase	intermediary metabolism and respiration	2323.18	53911
Rv2067c	Rv2067c	Conserved protein	conserved hypotheticals	2324.65	45898.4
Rv2068c	blaC	Class a beta-lactamase BlaC	intermediary metabolism and respiration	2325.89	32567.9
Rv2069	sigC	RNA polymerase sigma factor\ ECF subfamily\ SigC	information pathways	2326.94	19965.5
Rv2073c	Rv2073c	Probable shortchain dehydrogenase	intermediary metabolism and respiration	2330.21	25890
Rv2074	Rv2074	Possible pyridoxamine 5'-phosphate oxidase (PNP/PMP oxidase) (pyridoxinephosphate oxidase) (PNPOX) (pyridoxine 5'-phosphate oxidase)	intermediary metabolism and respiration	2330.99	14992
Rv2075c	Rv2075c	Possible hypothetical exported or envelope protein	cell wall and cell processes	2331.42	51580.5
Rv2088	pknJ	Transmembrane serine/threonine-protein kinase J PknJ (protein kinase J) (STPK J)	regulatory proteins	2344.41	61563.3
Rv2089c	pepE	Dipeptidase PepE	intermediary metabolism and respiration	2346.2	39439.8
Rv2090	Rv2090	Probable 5'-3' exonuclease	information pathways	2347.37	41939
Rv2092c	helY	ATP-dependent DNA helicase HelY	information pathways	2349.33	99574
Rv2101	helZ	Probable helicase HelZ	information pathways	2360.24	111612
Rv2107	PE22	PE family protein PE22	PE/PPE	2367.36	10373.8
Rv2109c	prcA	Proteasome alpha subunit PrcA; assembles with beta subunit PrcB.	intermediary metabolism and respiration	2368.98	26849
Rv2110c	prcB	Proteasome beta subunit PrcB; assembles with alpha subunit PrcA.	intermediary metabolism and respiration	2369.73	30273
Rv2113	Rv2113	Probable integral membrane protein	cell wall and cell processes	2372.63	42394.2
Rv2115c	mpa	Mycobacterial proteasome ATPase Mpa	cell wall and cell processes	2374.46	67401.1
Rv2118c	Rv2118c	RNA methyltransferase	intermediary metabolism and respiration	2377.47	30090.4
Rv2121c	hisG	ATP phosphoribosyltransferase HisG	intermediary metabolism and respiration	2379.81	30480.8
Rv2122c	hisE	Phosphoribosyl-AMP pyrophosphatase HisE	intermediary metabolism and respiration	2380.66	10242.5
Rv2124c	metH	5-methyltetrahydrofolate--homocystein methyltransferase MetH (methionine synthase\ vitamin-B12 dependent isozyme) (ms)	intermediary metabolism and respiration	2382.49	130291
Rv2125	Rv2125	Conserved hypothetical protein	conserved hypotheticals	2386.29	31808.7
Rv2127	ansP1	L-asparagine permease AnsP1	cell wall and cell processes	2388.62	52429
Rv2129c	Rv2129c	Probable oxidoreductase	intermediary metabolism and respiration	2390.31	31331.3
Rv2130c	mshC	Cysteine:1D-myo-inosityl 2-amino-2-deoxy--D-glucopyranoside ligase MshC	intermediary metabolism and respiration	2391.22	45594.5
Rv2138	lppL	Probable conserved lipoprotein LppL	cell wall and cell processes	2397.33	36818.6
Rv2139	pyrD	Probable dihydroorotate dehydrogenase PyrD	intermediary metabolism and respiration	2398.72	37998.6
Rv2141c	Rv2141c	Conserved protein	intermediary metabolism and respiration	2400.38	48110.3
Rv2143	Rv2143	Conserved hypothetical protein	conserved hypotheticals	2402.98	37983.1
Rv2145c	wag31	Diviva family protein Wag31	cell wall and cell processes	2404.62	28277.2
Rv2148c	Rv2148c	Conserved protein	conserved hypotheticals	2406.84	27693.4
Rv2149c	yfiH	Conserved protein YfiH	conserved hypotheticals	2407.62	25946.5
Rv2150c	ftsZ	Cell division protein FtsZ	cell wall and cell processes	2408.39	38755.9
Rv2153c	murG	Probable UPD-N-acetylglucosamine-N-acetylmuramyl-(pentapeptide) pyrophosphoryl-undecaprenol-N-acetylglucosamine transferase MurG	cell wall and cell processes	2412.12	41828.1
Rv2155c	murD	Probable UDP-N-acetylmuramoylalanine-D-glutamate ligase MurD	cell wall and cell processes	2414.93	49313.4
Rv2156c	murX	Probable phospho-N-acetylmuramoyl-pentappeptidetransferase MurX	cell wall and cell processes	2416.4	37713.4
Rv2158c	murE	Probable UDP-N-acetylmuramoylalanyl-D-glutamate-2\6-diaminopimelate ligase MurE	cell wall and cell processes	2419	55308.7
Rv2159c	Rv2159c	Conserved protein	conserved hypotheticals	2420.63	36376.5
Rv2160c	Rv2160c	Conserved hypothetical protein	regulatory proteins	2421.66	11819.2
Rv2161c	Rv2161c	Conserved protein	intermediary metabolism and respiration	2422.27	30768.3
Rv2163c	pbpB	Probable penicillin-binding membrane protein PbpB	cell wall and cell processes	2425.05	72504.9
Rv2170	Rv2170	GCN5-related N-acetyltransferase	intermediary metabolism and respiration	2432.24	22926.2
Rv2172c	Rv2172c	Conserved protein	conserved hypotheticals	2433.63	33006.9
Rv2176	pknL	Probable transmembrane serine/threonine-protein kinase L PknL (protein kinase L) (STPK L)	regulatory proteins	2437.94	42801.7
Rv2181	Rv2181	Alpha(1->2)mannosyltransferase	cell wall and cell processes	2443.3	47143.1
Rv2182c	Rv2182c	1-acylglycerol-3-phosphate O-acyltransferase	conserved hypotheticals	2444.59	26955.1
Rv2184c	Rv2184c	Conserved hypothetical protein	conserved hypotheticals	2445.81	40838.9
Rv2188c	pimB	Mannosyltransferase PimB	lipid metabolism	2449.99	41188.1
Rv2190c	Rv2190c	Conserved hypothetical protein	virulence-detoxification and adaptaion	2452.11	39738.1
Rv2191	Rv2191	Conserved hypothetical protein	information pathways	2453.82	69148.1
Rv2192c	trpD	Probable anthranilate phosphoribosyltransferase TrpD	intermediary metabolism and respiration	2455.63	37707.8
Rv2193	ctaE	Probable cytochrome C oxidase (subunit III) CtaE	intermediary metabolism and respiration	2456.9	22388.1
Rv2196	qcrB	Probable ubiquinol-cytochrome C reductase QcrB (cytochrome B subunit)	intermediary metabolism and respiration	2459.68	61014.4
Rv2197c	Rv2197c	Probable conserved transmembrane protein	cell wall and cell processes	2461.5	22480.1
Rv2200c	ctaC	Probable transmembrane cytochrome C oxidase (subunit II) CtaC	intermediary metabolism and respiration	2463.66	40447.6
Rv2201	asnB	Probable asparagine synthetase AsnB	intermediary metabolism and respiration	2465	72117.5
Rv2202c	adoK	Adenosine kinase	intermediary metabolism and respiration	2467.05	34440
Rv2205c	Rv2205c	Conserved hypothetical protein	conserved hypotheticals	2469.39	35592.6
Rv2210c	ilvE	Branched-chain amino acid transaminase IlvE	intermediary metabolism and respiration	2474.86	39666.1
Rv2211c	gcvT	Probable aminomethyltransferase GcvT (glycine cleavage system T protein)	intermediary metabolism and respiration	2476.04	39597
Rv2213	pepB	Probable aminopeptidase PepB	intermediary metabolism and respiration	2478.34	53449.3
Rv2215	dlaT	DlaT\ dihydrolipoamide acyltransferase\ E2 component of pyruvate dehydrogenase	intermediary metabolism and respiration	2481.97	57087.7
Rv2217	lipB	Probable lipoate biosynthesis protein B LipB	intermediary metabolism and respiration	2484.58	24178.6
Rv2218	lipA	Probable lipoate biosynthesis protein A LipA	intermediary metabolism and respiration	2485.27	34718.5
Rv2221c	glnE	Glutamate-ammonia-ligase adenylyltransferase GlnE (glutamine-synthetase adenylyltransferase)	intermediary metabolism and respiration	2489.37	109106
Rv2223c	Rv2223c	Probable exported protease	cell wall and cell processes	2493.84	55077.8
Rv2224c	caeA	Probable carboxylesterase CaeA	cell wall and cell processes	2495.46	55892.4
Rv2225	panB	3-methyl-2-oxobutanoate hydroxymethyltransferase PanB	intermediary metabolism and respiration	2497.74	29336.4
Rv2228c	Rv2228c	Multifunctional protein. Has RNASE H\ alpha-ribazole phosphatase\ and acid phosphatase activities.	information pathways	2501.64	39113.1
Rv2231c	cobC	Possible aminotransferase CobC	intermediary metabolism and respiration	2504.6	38904.7
Rv2232	ptkA	Protein tyrosine kinase transcriptional regulatory protein PtkA	regulatory proteins	2506.28	30662.3
Rv2238c	ahpE	Probable peroxiredoxin AhpE	virulence-detoxification and adaptaion	2510.72	16819
Rv2243	fabD	Malonyl CoA-acyl carrier protein transacylase FabD (malonyl CoA:ACPM acyltransferase) (MCT)	lipid metabolism	2516.79	30756.1
Rv2246	kasB	3-oxoacyl-[acyl-carrier protein] synthase 2 KasB (beta-ketoacyl-ACP synthase) (KAS I)	lipid metabolism	2519.4	46388.7
Rv2247	accD6	Acetyl/propionyl-CoA carboxylase (beta subunit) AccD6	lipid metabolism	2520.74	50136
Rv2249c	glpD1	Probable glycerol-3-phosphate dehydrogenase GlpD1	intermediary metabolism and respiration	2523.24	54143.9
Rv2250c	Rv2250c	Possible transcriptional regulatory protein	regulatory proteins	2524.78	20493.5
Rv2251	Rv2251	Possible flavoprotein	intermediary metabolism and respiration	2525.56	49782.5
Rv2257c	Rv2257c	Conserved protein	conserved hypotheticals	2530	28385.1
Rv2259	mscR	S-nitrosomycothiol reductase MscR	intermediary metabolism and respiration	2532.25	37888.2
Rv2261c	Rv2261c	Conserved hypothetical protein	lipid metabolism	2534.04	14923.1
Rv2268c	cyp128	Probable cytochrome P450 128 Cyp128	intermediary metabolism and respiration	2542.81	53313.1
Rv2276	cyp121	Cytochrome P450 121 Cyp121	intermediary metabolism and respiration	2547.75	43256
Rv2277c	Rv2277c	Possible glycerolphosphodiesterase	intermediary metabolism and respiration	2549.12	32163.3
Rv2281	pitB	Putative phosphate-transport permease PitB	cell wall and cell processes	2553.17	58789.4
Rv2282c	Rv2282c	Probable transcription regulator (LysR family)	regulatory proteins	2554.94	32989.1
Rv2284	lipM	Probable esterase LipM	intermediary metabolism and respiration	2556.15	46681.4
Rv2287	yjcE	Probable conserved integral membrane transport protein YjcE	cell wall and cell processes	2559.7	57491.4
Rv2291	sseB	Probable thiosulfate sulfurtransferase SseB	intermediary metabolism and respiration	2563.17	29367.9
Rv2293c	Rv2293c	Conserved hypothetical protein	conserved hypotheticals	2564.29	25223
Rv2294	Rv2294	Probable aminotransferase	intermediary metabolism and respiration	2565.33	44251.1
Rv2296	Rv2296	Probable haloalkane dehalogenase	intermediary metabolism and respiration	2567.5	33357.9
Rv2298	Rv2298	Conserved protein	conserved hypotheticals	2569.08	34986.1
Rv2299c	htpG	Probable chaperone protein HtpG (heat shock protein) (HSP90 family protein) (high temperature protein G)	virulence-detoxification and adaptaion	2570.06	72961.1
Rv2300c	Rv2300c	Conserved protein	conserved hypotheticals	2572.08	34352.2
Rv2305	Rv2305	Unknown protein	conserved hypotheticals	2575.81	46124
Rv2307c	Rv2307c	Conserved hypothetical protein	conserved hypotheticals	2577.85	29671.2
Rv2308	Rv2308	Conserved hypothetical protein	conserved hypotheticals	2580.42	26688.6
Rv2309c	Rv2309c	Possible integrase (fragment)	Insertion seqs and phages	2581.84	15888
Rv2316	uspA	Probable sugar-transport integral membrane protein ABC transporter UspA	cell wall and cell processes	2588.84	31531.4
Rv2317	uspB	Probable sugar-transport integral membrane protein ABC transporter UspB	cell wall and cell processes	2589.7	29931.5
Rv2318	uspC	Probable periplasmic sugar-binding lipoprotein UspC	cell wall and cell processes	2590.52	46990.7
Rv2319c	Rv2319c	Universal stress protein family protein	virulence-detoxification and adaptaion	2591.85	31834.6
Rv2320c	rocE	Probable cationic amino acid transport integral membrane protein RocE	cell wall and cell processes	2592.72	49928.7
Rv2322c	rocD1	Probable ornithine aminotransferase (N-terminus part) RocD1 (ornithine--oxo-acid aminotransferase)	intermediary metabolism and respiration	2594.7	22714.3
Rv2323c	Rv2323c	Conserved protein	conserved hypotheticals	2595.36	32959.6
Rv2324	Rv2324	Probable transcriptional regulatory protein (probably AsnC-family)	regulatory proteins	2596.33	16351.6
Rv2326c	Rv2326c	Possible transmembrane ATP-binding protein ABC transporter	cell wall and cell processes	2597.85	72835.5
Rv2327	Rv2327	Conserved protein	conserved hypotheticals	2599.99	17207.8
Rv2332	mez	Probable [NAD] dependent malate oxidoreductase Mez (malic enzyme) (NAD-malic enzyme) (malate dehydrogenase (oxaloacetate decarboxylating)) (pyruvic-malic carboxylase) (NAD-me)	intermediary metabolism and respiration	2605.11	59422.6
Rv2334	cysK1	Cysteine synthase a CysK1 (O-acetylserine sulfhydrylase A) (O-acetylserine (thiol)-lyase A) (CSASE A)	intermediary metabolism and respiration	2608.8	32752.7
Rv2335	cysE	Probable serine acetyltransferase CysE (sat)	intermediary metabolism and respiration	2609.73	23770.4
Rv2338c	moeW	Possible molybdopterin biosynthesis protein MoeW	intermediary metabolism and respiration	2613.11	35271.3
Rv2339	mmpL9	Probable conserved transmembrane transport protein MmpL9	cell wall and cell processes	2614.69	104613
Rv2343c	dnaG	Probable DNA primase DnaG	information pathways	2620.53	69593
Rv2344c	dgt	Probable deoxyguanosine triphosphate triphosphohydrolase Dgt (dGTPase) (dGTP triphosphohydrolase)	intermediary metabolism and respiration	2622.46	46879.6
Rv2349c	plcC	Probable phospholipase C 3 PlcC	intermediary metabolism and respiration	2627.17	55047.5
Rv2350c	plcB	Membrane-associated phospholipase C 2 PlcB	intermediary metabolism and respiration	2628.78	55623.3
Rv2352c	PPE38	PPE family protein PPE38	PE/PPE	2632.92	37354.9
Rv2361c	Rv2361c	Long (C50) chain Z-isoprenyl diphosphate synthase (Z-decaprenyl diphosphate synthase)	cell wall and cell processes	2642.58	33759.3
Rv2362c	recO	Possible DNA repair protein RecO	information pathways	2643.46	28723.9
Rv2363	amiA2	Probable amidase AmiA2 (aminohydrolase)	intermediary metabolism and respiration	2644.32	50851.7
Rv2364c	era	Probable GTP-binding protein Era	intermediary metabolism and respiration	2645.77	32460.4
Rv2365c	Rv2365c	Conserved hypothetical protein	conserved hypotheticals	2646.75	11130.8
Rv2366c	Rv2366c	Probable conserved transmembrane protein	cell wall and cell processes	2647.06	47195.2
Rv2367c	Rv2367c	Conserved hypothetical protein	conserved hypotheticals	2648.36	20290.9
Rv2368c	phoH1	Probable PHOH-like protein PhoH1 (phosphate starvation-inducible protein PSIH)	intermediary metabolism and respiration	2648.92	37767.3
Rv2372c	Rv2372c	Conserved hypothetical protein	conserved hypotheticals	2652.04	27652.8
Rv2373c	dnaJ2	Probable chaperone protein DnaJ2	virulence-detoxification and adaptaion	2652.84	40456.8
Rv2374c	hrcA	Probable heat shock protein transcriptional repressor HrcA	virulence-detoxification and adaptaion	2654.06	36474.5
Rv2379c	mbtF	Peptide synthetase MbtF (peptide synthase)	lipid metabolism	2657.7	156748
Rv2380c	mbtE	Peptide synthetase MbtE (peptide synthase)	lipid metabolism	2662.07	183282
Rv2381c	mbtD	Polyketide synthetase MbtD (polyketide synthase)	lipid metabolism	2667.25	105592
Rv2383c	mbtB	Phenyloxazoline synthase MbtB (phenyloxazoline synthetase)	lipid metabolism	2671.59	151602
Rv2385	mbtJ	Putative acetyl hydrolase MbtJ	lipid metabolism	2677.73	32876.8
Rv2386c	mbtI	Isochorismate synthase MbtI	lipid metabolism	2678.65	48722.3
Rv2387	Rv2387	Conserved protein	conserved hypotheticals	2680.76	45008.5
Rv2389c	rpfD	Probable resuscitation-promoting factor RpfD	cell wall and cell processes	2683.25	15678.5
Rv2391	sirA	Ferredoxin-dependent sulfite reductase SirA	intermediary metabolism and respiration	2684.68	62997.5
Rv2393	che1	Ferrochelatase Che1	intermediary metabolism and respiration	2687.13	29749.3
Rv2394	ggtB	Probable gamma-glutamyltranspeptidase precursor GgtB (gamma-glutamyltransferase) (glutamyl transpeptidase)	intermediary metabolism and respiration	2688.01	66527.5
Rv2397c	cysA1	Sulfate-transport ATP-binding protein ABC transporter CysA1	cell wall and cell processes	2693.91	37443.8
Rv2398c	cysW	Probable sulfate-transport integral membrane protein ABC transporter CysW	cell wall and cell processes	2694.98	29288.7
Rv2399c	cysT	Probable sulfate-transport integral membrane protein ABC transporter CysT	cell wall and cell processes	2695.8	29682.9
Rv2400c	subI	Probable sulfate-binding lipoprotein SubI	cell wall and cell processes	2696.64	37418.3
Rv2404c	lepA	Probable GTP-binding protein LepA (GTP-binding elongation factor)	intermediary metabolism and respiration	2701.29	72363.7
Rv2406c	Rv2406c	Conserved protein	conserved hypotheticals	2704.01	15053.5
Rv2408	PE24	Possible PE family-related protein PE24	PE/PPE	2706.02	24476.7
Rv2411c	Rv2411c	Conserved hypothetical protein	conserved hypotheticals	2708.31	61383.4
Rv2415c	Rv2415c	Conserved hypothetical protein	conserved hypotheticals	2712.89	30501.4
Rv2417c	Rv2417c	Conserved protein	conserved hypotheticals	2715.47	28455.7
Rv2420c	Rv2420c	Conserved hypothetical protein	conserved hypotheticals	2717.8	13826.5
Rv2421c	nadD	Probable nicotinate-nucleotide adenylyltransferase NadD (deamido-NAD(+) pyrophosphorylase) (deamido-NAD(+) diphosphorylase) (nicotinate mononucleotide adenylyltransferase) (NAMN adenylyltransferase)	intermediary metabolism and respiration	2718.17	23053
Rv2423	Rv2423	Hypothetical protein	conserved hypotheticals	2719.6	38958.2
Rv2426c	Rv2426c	Conserved hypothetical protein	conserved hypotheticals	2723.31	31918.7
Rv2427c	proA	Probable gamma-glutamyl phosphate reductase protein ProA (GPR) (glutamate-5-semialdehyde dehydrogenase) (glutamyl-gamma-semialdehyde dehydrogenase)	intermediary metabolism and respiration	2724.23	43744.7
Rv2428	ahpC	Alkyl hydroperoxide reductase C protein AhpC (alkyl hydroperoxidase C)	virulence-detoxification and adaptaion	2726.19	21566.3
Rv2429	ahpD	Alkyl hydroperoxide reductase D protein AhpD (alkyl hydroperoxidase D)	virulence-detoxification and adaptaion	2726.81	18780.6
Rv2430c	PPE41	PPE family protein PPE41	PE/PPE	2727.34	21942.8
Rv2434c	Rv2434c	Probable conserved transmembrane protein	cell wall and cell processes	2729.11	52272.6
Rv2435c	Rv2435c	Probable cyclase (adenylyl- or guanylyl-)(adenylate- or guanylate-)	intermediary metabolism and respiration	2730.56	80245.8
Rv2436	rbsK	Ribokinase RbsK	intermediary metabolism and respiration	2733.23	30280.2
Rv2439c	proB	Probable glutamate 5-kinase protein ProB (gamma-glutamyl kinase) (GK)	intermediary metabolism and respiration	2737.12	38788.3
Rv2440c	obg	Probable GTP1/Obg-family GTP-binding protein Obg	intermediary metabolism and respiration	2738.25	50429
Rv2441c	rpmA	50S ribosomal protein L27 RpmA	information pathways	2739.77	8968.23
Rv2443	dctA	Probable C4-dicarboxylate-transport transmembrane protein DctA	cell wall and cell processes	2740.71	50988
Rv2444c	rne	Possible ribonuclease E Rne	information pathways	2742.12	103358
Rv2448c	valS	Probable valyl-tRNA synthase protein ValS (valyl-tRNA synthetase) (valine--tRNA ligase) (valine translase)	information pathways	2747.59	97820.5
Rv2449c	Rv2449c	Conserved protein	conserved hypotheticals	2750.31	44346.5
Rv2450c	rpfE	Probable resuscitation-promoting factor RpfE	cell wall and cell processes	2751.66	17438.2
Rv2453c	mobA	Probable molybdopterin-guanine dinucleotide biosynthesis protein A MobA	intermediary metabolism and respiration	2753.02	21052.4
Rv2455c	Rv2455c	Probable oxidoreductase (alpha subunit)	intermediary metabolism and respiration	2754.74	69150.4
Rv2457c	clpX	Probable ATP-dependent CLP protease ATP-binding subunit ClpX	intermediary metabolism and respiration	2758.21	46782.7
Rv2458	mmuM	Probable homocysteine S-methyltransferase MmuM (S-methylmethionine:homocysteine methyltransferase) (cysteine methyltransferase)	intermediary metabolism and respiration	2759.78	31560.8
Rv2459	Rv2459	Probable conserved integral membrane transport protein	cell wall and cell processes	2760.85	53479.4
Rv2460c	clpP2	Probable ATP-dependent CLP protease proteolytic subunit 2 ClpP2 (endopeptidase CLP 2)	intermediary metabolism and respiration	2762.53	23507.7
Rv2461c	clpP1	Probable ATP-dependent CLP protease proteolytic subunit 1 ClpP1 (endopeptidase CLP)	intermediary metabolism and respiration	2763.17	21675.6
Rv2463	lipP	Probable esterase/lipase LipP	intermediary metabolism and respiration	2765.66	42839.3
Rv2464c	Rv2464c	Possible DNA glycosylase	information pathways	2766.86	29681.9
Rv2465c	rpiB	Ribose-5-phosphate isomerase	intermediary metabolism and respiration	2767.67	17277.5
Rv2466c	Rv2466c	Conserved protein	conserved hypotheticals	2768.26	23035
Rv2467	pepN	Probable aminopeptidase N PepN (Lysyl aminopeptidase) (LYS-AP) (alanine aminopeptidase)	intermediary metabolism and respiration	2768.99	94252.7
Rv2477c	Rv2477c	Probable macrolide-transport ATP-binding protein ABC transporter	cell wall and cell processes	2782.37	61893.1
Rv2478c	Rv2478c	Conserved hypothetical protein	conserved hypotheticals	2784.12	16675.7
Rv2482c	plsB2	Probable glycerol-3-phosphate acyltransferase PlsB2 (GPAT)	lipid metabolism	2786.91	88283
Rv2484c	Rv2484c	Possible triacylglycerol synthase (diacylglycerol acyltransferase)	lipid metabolism	2791.02	52309.1
Rv2485c	lipQ	Probable carboxylesterase LipQ	intermediary metabolism and respiration	2792.72	45249.5
Rv2486	echA14	Probable enoyl-CoA hydratase EchA14 (enoyl hydrase) (unsaturated acyl-CoA hydratase) (crotonase)	lipid metabolism	2794.35	26280.1
Rv2488c	Rv2488c	Probable transcriptional regulatory protein (LuxR-family)	regulatory proteins	2797.47	120818
Rv2491	Rv2491	Conserved hypothetical protein	conserved hypotheticals	2806.67	21667.6
Rv2492	Rv2492	Hypothetical protein	conserved hypotheticals	2807.28	28818.1
Rv2494	vapC38	Possible toxin VapC38. Contains PIN domain.	virulence-detoxification and adaptaion	2808.31	15392.9
Rv2495c	bkdC	Probable branched-chain keto acid dehydrogenase E2 component BkdC	intermediary metabolism and respiration	2808.76	41061
Rv2498c	citE	Probable citrate (pro-3S)-lyase (beta subunit) CitE (citrase) (citratase) (citritase) (citridesmolase) (citrase aldolase)	intermediary metabolism and respiration	2812.35	28885.8
Rv2499c	Rv2499c	Possible oxidase regulatory-related protein	intermediary metabolism and respiration	2813.17	20226.9
Rv2501c	accA1	Probable acetyl-/propionyl-coenzyme A carboxylase alpha chain (alpha subunit) AccA1: biotin carboxylase + biotin carboxyl carrier protein (BCCP)	lipid metabolism	2814.92	70592.2
Rv2504c	scoA	Probable succinyl-CoA:3-ketoacid-coenzyme A transferase (alpha subunit) ScoA (3-oxo acid:CoA transferase) (OXCT A) (succinyl-CoA:3-oxoacid-coenzyme A transferase)	lipid metabolism	2819.12	26275.7
Rv2505c	fadD35	Probable fatty-acid-CoA ligase FadD35 (fatty-acid-CoA synthetase) (fatty-acid-CoA synthase)	lipid metabolism	2819.95	59746.4
Rv2506	Rv2506	Probable transcriptional regulatory protein (probably TetR-family)	regulatory proteins	2821.71	23187.6
Rv2508c	Rv2508c	Probable conserved integral membrane leucine and alanine rich protein	cell wall and cell processes	2823.26	46074.1
Rv2509	Rv2509	Probable short-chain type dehydrogenase/reductase	intermediary metabolism and respiration	2824.68	28013.2
Rv2510c	Rv2510c	Conserved protein	conserved hypotheticals	2825.49	56546.7
Rv2511	orn	Oligoribonuclease Orn	intermediary metabolism and respiration	2827.16	23410.4
Rv2514c	Rv2514c	Conserved hypothetical protein	conserved hypotheticals	2830.88	17122.4
Rv2519	PE26	PE family protein PE26	PE/PPE	2835.78	48752.3
Rv2521	bcp	Probable bacterioferritin comigratory protein Bcp	virulence-detoxification and adaptaion	2837.68	17045.3
Rv2522c	Rv2522c	Conserved hypothetical protein	conserved hypotheticals	2838.13	49293.4
Rv2524c	fas	Probable fatty acid synthase Fas (fatty acid synthetase)	lipid metabolism	2840.12	326222
Rv2527	vapC17	Possible toxin VapC17	virulence-detoxification and adaptaion	2851.31	15175.3
Rv2531c	Rv2531c	Probable amino acid decarboxylase	intermediary metabolism and respiration	2854.94	106029
Rv2535c	pepQ	Probable cytoplasmic peptidase PepQ	intermediary metabolism and respiration	2859.3	38758.9
Rv2537c	aroD	3-dehydroquinate dehydratase AroD (AROQ) (3-dehydroquinase) (type II dhqase)	intermediary metabolism and respiration	2861.15	15790
Rv2538c	aroB	3-dehydroquinate synthase AroB	intermediary metabolism and respiration	2861.59	38119.1
Rv2539c	aroK	Shikimate kinase AroK (SK)	intermediary metabolism and respiration	2862.67	18583.3
Rv2540c	aroF	Probable chorismate synthase AroF (5-enolpyruvylshikimate-3-phosphate phospholyase)	intermediary metabolism and respiration	2863.21	41760.4
Rv2554c	Rv2554c	Conserved protein	conserved hypotheticals	2873.26	18033.4
Rv2556c	Rv2556c	Conserved hypothetical protein	conserved hypotheticals	2876.58	13892.6
Rv2559c	Rv2559c	Conserved hypothetical alanine leucine valine rich protein	conserved hypotheticals	2878.57	47499.2
Rv2564	glnQ	Probable glutamine-transport ATP-binding protein ABC transporter GlnQ	cell wall and cell processes	2883.34	35428.7
Rv2567	Rv2567	Conserved hypothetical alanine and leucine rich protein	conserved hypotheticals	2889.79	95448.6
Rv2570	Rv2570	Conserved hypothetical protein	conserved hypotheticals	2894.51	14232.2
Rv2577	Rv2577	Conserved protein	conserved hypotheticals	2900.92	57239.5
Rv2581c	Rv2581c	Possible glyoxalase II (hydroxyacylglutathione hydrolase) (GLX II)	virulence-detoxification and adaptaion	2906.09	24165.6
Rv2582	ppiB	Probable peptidyl-prolyl cis-trans isomerase B PpiB (cyclophilin) (PPIase) (rotamase) (peptidylprolyl isomerase)	information pathways	2906.81	32370.9
Rv2583c	relA	Probable GTP pyrophosphokinase RelA (ATP:GTP 3'- pyrophosphotransferase) (PPGPP synthetase I) ((P)PPGPP synthetase) (GTP diphosphokinase)	intermediary metabolism and respiration	2907.83	87321.8
Rv2584c	apt	Adenine phosphoribosyltransferase Apt (APRT) (AMP diphosphorylase) (AMP pyrophosphorylase) (transphosphoribosidase)	intermediary metabolism and respiration	2910.23	23155.7
Rv2585c	Rv2585c	Possible conserved lipoprotein	cell wall and cell processes	2911	58602.6
Rv2586c	secF	Probable protein-export membrane protein SecF	cell wall and cell processes	2912.68	47013.6
Rv2589	gabT	4-aminobutyrate aminotransferase GabT (gamma-amino-N-butyrate transaminase) (GABA transaminase) (glutamate:succinic semialdehyde transaminase) (GABA aminotransferase) (GABA-at)	intermediary metabolism and respiration	2916.36	46780.6
Rv2590	fadD9	Probable fatty-acid-CoA ligase FadD9 (fatty-acid-CoA synthetase) (fatty-acid-CoA synthase)	lipid metabolism	2917.87	127328
Rv2592c	ruvB	Probable holliday junction DNA helicase RuvB	information pathways	2923.2	36626.9
Rv2594c	ruvC	Probable crossover junction endodeoxyribonuclease RuvC (holliday junction nuclease) (holliday junction resolvase)	information pathways	2924.82	19753.8
Rv2601	speE	Probable spermidine synthase SpeE (putrescine aminopropyltransferase) (aminopropyltransferase) (SPDSY)	intermediary metabolism and respiration	2928.39	54683.2
Rv2603c	Rv2603c	Highly conserved protein	conserved hypotheticals	2930.8	26798.8
Rv2604c	snoP	Probable glutamine amidotransferase SnoP	intermediary metabolism and respiration	2931.69	21040.2
Rv2605c	tesB2	Probable acyl-CoA thioesterase II TesB2 (TEII)	lipid metabolism	2932.3	31536.7
Rv2606c	snzP	Possible pyridoxine biosynthesis protein SnzP	intermediary metabolism and respiration	2933.17	31365.1
Rv2607	pdxH	Probable pyridoxamine 5'-phosphate oxidase PdxH (PNP/PMP oxidase) (pyridoxinephosphate oxidase) (PNPOX) (pyridoxine 5'-phosphate oxidase)	intermediary metabolism and respiration	2934.2	25186.3
Rv2608	PPE42	PPE family protein PPE42	PE/PPE	2935.05	59674.5
Rv2610c	pimA	Alpha-mannosyltransferase PimA	lipid metabolism	2937.86	40445.5
Rv2613c	Rv2613c	Conserved protein	lipid metabolism	2940.61	21836.7
Rv2614A	Rv2614A	Conserved hypothetical protein	conserved hypotheticals	2943.38	8538.37
Rv2615c	PE_PGRS45	PE-PGRS family protein PE_PGRS45	PE/PPE	2943.6	39310.5
Rv2621c	Rv2621c	Possible transcriptional regulatory protein	regulatory proteins	2947.88	24241
Rv2623	TB31.7	Universal stress protein family protein TB31.7	virulence-detoxification and adaptaion	2949.59	31652.1
Rv2624c	Rv2624c	Universal stress protein family protein	virulence-detoxification and adaptaion	2950.49	29400.5
Rv2625c	Rv2625c	Probable conserved transmembrane alanine and leucine rich protein	cell wall and cell processes	2951.32	41480.2
Rv2626c	hrp1	Hypoxic response protein 1 Hrp1	conserved hypotheticals	2952.56	15517.7
Rv2630	Rv2630	Hypothetical protein	conserved hypotheticals	2956.89	19566.2
Rv2631	Rv2631	Conserved hypothetical protein	conserved hypotheticals	2957.57	45527.8
Rv2636	Rv2636	Conserved hypothetical protein	conserved hypotheticals	2962.71	25717.2
Rv2640c	Rv2640c	Possible transcriptional regulatory protein (probably ArsR-family)	regulatory proteins	2965.48	12365.5
Rv2641	cadI	Cadmium inducible protein CadI	conserved hypotheticals	2965.94	16030.9
Rv2642	Rv2642	Possible transcriptional regulatory protein (probably ArsR-family)	regulatory proteins	2966.53	13111.2
Rv2643	arsC	Probable arsenic-transport integral membrane protein ArsC	cell wall and cell processes	2966.91	53225.8
Rv2646	Rv2646	Probable integrase	Insertion seqs and phages	2970.55	36557.9
Rv2650c	Rv2650c	Possible PhiRv2 prophage protein	Insertion seqs and phages	2973.79	51099.9
Rv2667	clpC2	Possible ATP-dependent protease ATP-binding subunit ClpC2	intermediary metabolism and respiration	2983.9	26627
Rv2670c	Rv2670c	Conserved hypothetical protein	conserved hypotheticals	2985.73	39659.2
Rv2671	ribD	Possible bifunctional enzyme riboflavin biosynthesis protein RibD: diaminohydroxyphosphoribosylaminopyrimidine deaminase (riboflavin-specific deaminase) + 5-amino-6-(5-phosphoribosylamino)uracil reductase (HTP reductase)	intermediary metabolism and respiration	2986.84	27693.5
Rv2675c	Rv2675c	Conserved hypothetical protein	conserved hypotheticals	2991.18	27545.1
Rv2676c	Rv2676c	Conserved protein	conserved hypotheticals	2991.93	26249.8
Rv2678c	hemE	Probable uroporphyrinogen decarboxylase HemE (uroporphyrinogen III decarboxylase) (URO-D) (UPD)	intermediary metabolism and respiration	2993.99	37606.3
Rv2679	echA15	Probable enoyl-CoA hydratase EchA15 (enoyl hydrase) (unsaturated acyl-CoA hydratase) (crotonase)	lipid metabolism	2995.11	29634.9
Rv2683	Rv2683	Conserved protein	conserved hypotheticals	3000.11	17729.5
Rv2687c	Rv2687c	Antibiotic-transport integral membrane leucine and valine rich protein ABC transporter	cell wall and cell processes	3004.03	25575.9
Rv2688c	Rv2688c	Antibiotic-transport ATP-binding protein ABC transporter	cell wall and cell processes	3004.75	33099.7
Rv2691	ceoB	TRK system potassium uptake protein CeoB	cell wall and cell processes	3009.34	24239.5
Rv2694c	Rv2694c	Conserved protein	conserved hypotheticals	3011.4	13570.3
Rv2697c	dut	Probable deoxyuridine 5'-triphosphate nucleotidohydrolase Dut (dUTPase) (dUTP pyrophosphatase) (deoxyuridine 5'-triphosphatase) (dUTP diphosphatase) (deoxyuridine-triphosphatase)	intermediary metabolism and respiration	3013.68	15770.9
Rv2701c	suhB	Inositol-1-monophosphatase SuhB	intermediary metabolism and respiration	3015.86	29995
Rv2703	sigA	RNA polymerase sigma factor SigA (sigma-A)	information pathways	3017.83	57768.2
Rv2705c	Rv2705c	Conserved hypothetical protein	conserved hypotheticals	3019.81	14055
Rv2710	sigB	RNA polymerase sigma factor SigB	information pathways	3022.46	36343.4
Rv2711	ideR	Iron-dependent repressor and activator IdeR	regulatory proteins	3023.56	25232.9
Rv2714	Rv2714	Conserved alanine and leucine rich protein	conserved hypotheticals	3027.06	35519.8
Rv2720	lexA	Repressor LexA	regulatory proteins	3031.79	24841.2
Rv2724c	fadE20	Probable acyl-CoA dehydrogenase FadE20	lipid metabolism	3036.13	42844.7
Rv2726c	dapF	Probable diaminopimelate epimerase DapF (DAP epimerase)	intermediary metabolism and respiration	3038.93	29697.6
Rv2727c	miaA	Probable tRNA delta(2)-isopentenylpyrophosphate transferase MiaA (IPP transferase) (isopentenyl-diphosphate:tRNA isopentenyltransferase) (iptase) (IPPT)	intermediary metabolism and respiration	3039.82	34414.3
Rv2728c	Rv2728c	Conserved alanine rich protein	conserved hypotheticals	3040.77	23455.7
Rv2733c	Rv2733c	Conserved hypothetical alanine\ arginine-rich protein	conserved hypotheticals	3044.99	55085.5
Rv2737c	recA	RecA protein (recombinase A) [contains: endonuclease PI-MTUI (MTU RecA intein)].	information pathways	3049.05	85389.1
Rv2745c	clgR	Transcriptional regulatory protein ClgR	regulatory proteins	3058.19	11785.7
Rv2746c	pgsA3	Probable PGP synthase PgsA3 (CDP-diacylglycerol--glycerol-3-phosphate 3- phosphatidyltransferase) (phosphatidylglycerophosphate synthase)	lipid metabolism	3058.6	22136.3
Rv2747	argA	Probable L-glutamate alpha-N-acetyltranferase ArgA (alpha-N-acetylglutamate synthase)	intermediary metabolism and respiration	3059.26	19556.6
Rv2748c	ftsK	Possible cell division transmembrane protein FtsK	cell wall and cell processes	3059.85	94406.5
Rv2749	Rv2749	Conserved protein	conserved hypotheticals	3062.5	11098.7
Rv2750	Rv2750	Probable dehydrogenase	intermediary metabolism and respiration	3062.82	28190.9
Rv2751	Rv2751	Conserved protein	conserved hypotheticals	3063.64	33610.4
Rv2753c	dapA	Probable dihydrodipicolinate synthase DapA (DHDPS) (dihydrodipicolinate synthetase)	intermediary metabolism and respiration	3066.22	30826.2
Rv2756c	hsdM	Possible type I restriction/modification system DNA methylase HsdM (M protein) (DNA methyltransferase)	information pathways	3068.46	60084.1
Rv2759c	vapC42	Possible toxin VapC42. Contains PIN domain.	virulence-detoxification and adaptaion	3070.88	14340
Rv2761c	hsdS	Possible type I restriction/modification system specificity determinant HsdS (S protein)	information pathways	3071.55	39211.9
Rv2763c	dfrA	Dihydrofolate reductase DfrA (DHFR) (tetrahydrofolate dehydrogenase)	intermediary metabolism and respiration	3073.13	17640
Rv2765	Rv2765	Probable alanine rich hydrolase	intermediary metabolism and respiration	3074.64	26159.5
Rv2766c	Rv2766c	Probable short-chain type dehydrogenase/reductase	intermediary metabolism and respiration	3075.59	27140.1
Rv2770c	PPE44	PPE family protein PPE44	PE/PPE	3079.31	37435.4
Rv2773c	dapB	Dihydrodipicolinate reductase DapB (DHPR)	intermediary metabolism and respiration	3081.6	25733.4
Rv2775	Rv2775	GCN5-related N-acetyltransferase	intermediary metabolism and respiration	3082.91	17405.9
Rv2776c	Rv2776c	Probable oxidoreductase	intermediary metabolism and respiration	3083.37	33485.3
Rv2778c	Rv2778c	Conserved protein	conserved hypotheticals	3085.71	17268.5
Rv2780	ald	Secreted L-alanine dehydrogenase Ald (40 kDa antigen) (TB43)	intermediary metabolism and respiration	3086.82	38713.2
Rv2781c	Rv2781c	Possible alanine rich oxidoreductase	intermediary metabolism and respiration	3087.95	35392.8
Rv2783c	gpsI	Bifunctional protein polyribonucleotide nucleotidyltransferase GpsI: guanosine pentaphosphate synthetase + polyribonucleotide nucleotidyltransferase (polynucleotide phosphorylase) (pnpase)	information pathways	3090.34	79734.7
Rv2785c	rpsO	30S ribosomal protein S15 RpsO	information pathways	3093.48	10443.2
Rv2786c	ribF	Probable bifunctional FAD synthetase/riboflavin biosynthesis protein RibF: riboflavin kinase (flavokinase) + FMN adenylyltransferase (FAD pyrophosphorylase) (FAD synthetase)(FAD diphosphorylase) (flavin adenine dinucleotide synthetase)	intermediary metabolism and respiration	3093.91	36058.1
Rv2787	Rv2787	Conserved hypothetical alanine rich protein	conserved hypotheticals	3095.11	63849.1
Rv2788	sirR	Probable transcriptional repressor SirR	regulatory proteins	3096.96	24919.1
Rv2789c	fadE21	Probable acyl-CoA dehydrogenase FadE21	lipid metabolism	3097.71	44743.4
Rv2790c	ltp1	Probable lipid-transfer protein Ltp1	cell wall and cell processes	3098.96	42904.1
Rv2792c	Rv2792c	Possible resolvase	Insertion seqs and phages	3101.58	21412.4
Rv2794c	pptT	Phosphopantetheinyl transferase PptT (CoA:APO-[ACP]pantetheinephosphotransferase) (CoA:APO-[acyl-carrier protein]pantetheinephosphotransferase)	lipid metabolism	3103.26	24708.5
Rv2795c	Rv2795c	Conserved hypothetical protein	conserved hypotheticals	3103.94	37568.5
Rv2797c	Rv2797c	Conserved hypothetical protein	conserved hypotheticals	3105.62	58759.6
Rv2798c	Rv2798c	Conserved hypothetical protein	conserved hypotheticals	3107.31	11373.7
Rv2800	Rv2800	Possible hydrolase	intermediary metabolism and respiration	3108.42	60252.4
Rv2803	Rv2803	Conserved hypothetical protein	conserved hypotheticals	3111.82	17406.7
Rv2804c	Rv2804c	Hypothetical protein	conserved hypotheticals	3112.47	22472.9
Rv2813	Rv2813	Conserved hypothetical protein	conserved hypotheticals	3118.22	29192.5
Rv2829c	vapC22	Possible toxin VapC22	virulence-detoxification and adaptaion	3136.62	14610.7
Rv2831	echA16	Probable enoyl-CoA hydratase EchA16 (enoyl hydrase) (unsaturated acyl-CoA hydratase) (crotonase)	lipid metabolism	3137.27	26630.4
Rv2832c	ugpC	Probable Sn-glycerol-3-phosphate transport ATP-binding protein ABC transporter UgpC	cell wall and cell processes	3138.1	39311
Rv2836c	dinF	Possible DNA-damage-inducible protein F DinF	information pathways	3142.31	44737.9
Rv2838c	rbfA	Probable ribosome-binding factor a RbfA (P15B protein)	information pathways	3144.62	18998.3
Rv2839c	infB	Probable translation initiation factor if-2 InfB	information pathways	3145.17	94008.9
Rv2842c	Rv2842c	Conserved protein	conserved hypotheticals	3149.43	19533.3
Rv2848c	cobB	Probable cobyrinic acid A\C-diamide synthase CobB	intermediary metabolism and respiration	3156.15	46958.3
Rv2855	mtr	NADPH-dependent mycothiol reductase Mtr	intermediary metabolism and respiration	3165.21	49945.7
Rv2858c	aldC	Probable aldehyde dehydrogenase AldC	intermediary metabolism and respiration	3169.36	48258.7
Rv2859c	Rv2859c	Possible amidotransferase	intermediary metabolism and respiration	3170.72	32409.6
Rv2861c	mapB	Methionine aminopeptidase MapB (map) (peptidase M)	intermediary metabolism and respiration	3173.16	30891
Rv2864c	Rv2864c	Possible penicillin-binding lipoprotein	cell wall and cell processes	3175.45	63014.4
Rv2867c	Rv2867c	GCN5-related N-acetyltransferase	intermediary metabolism and respiration	3178.46	30326.7
Rv2868c	gcpE	Probable GcpE protein	conserved hypotheticals	3179.37	40450.3
Rv2869c	rip	Membrane bound metalloprotease	cell wall and cell processes	3180.55	42834.2
Rv2872	vapC43	Possible toxin VapC43. Contains PIN domain.	virulence-detoxification and adaptaion	3183.38	16595.7
Rv2874	dipZ	Possible integral membrane C-type cytochrome biogenesis protein DipZ	intermediary metabolism and respiration	3184.85	74168.4
Rv2875	mpt70	Major secreted immunogenic protein Mpt70	cell wall and cell processes	3187.03	19072.5
Rv2883c	pyrH	Probable uridylate kinase PyrH (UK) (uridine monophosphate kinase) (UMP kinase)	intermediary metabolism and respiration	3192.37	27429.6
Rv2884	Rv2884	Probable transcriptional regulatory protein	regulatory proteins	3193.39	27712.8
Rv2887	Rv2887	Probable transcriptional regulatory protein	regulatory proteins	3196.43	14690.1
Rv2888c	amiC	Probable amidase AmiC (aminohydrolase)	intermediary metabolism and respiration	3196.86	50916.1
Rv2889c	tsf	Probable elongation factor Tsf (EF-ts)	information pathways	3198.29	28754.7
Rv2890c	rpsB	30S ribosomal protein S2 RpsB	information pathways	3199.12	31089.3
Rv2892c	PPE45	PPE family protein PPE45	PE/PPE	3200.79	41450.9
Rv2894c	xerC	Probable integrase/recombinase XerC	Insertion seqs and phages	3203.39	31947.6
Rv2897c	Rv2897c	Conserved hypothetical protein	conserved hypotheticals	3206.43	52912.9
Rv2900c	fdhF	Possible formate dehydrogenase H FdhF (formate-hydrogen-lyase-linked\ selenocysteine-containing polypeptide) (formate dehydrogenase-H alpha subunit) (FDH-H)	intermediary metabolism and respiration	3209.41	84566.1
Rv2902c	rnhB	Probable ribonuclease HII protein RnhB (RNase HII)	information pathways	3212.16	27645.7
Rv2903c	lepB	Probable signal peptidase I LepB (SPASE I) (leader peptidase I).	cell wall and cell processes	3212.97	31848.2
Rv2904c	rplS	50S ribosomal protein L19 RplS	information pathways	3213.91	13013.1
Rv2905	lppW	Probable conserved alanine rich lipoprotein LppW	cell wall and cell processes	3214.63	33402
Rv2907c	rimM	Probable 16S rRNA processing protein RimM	information pathways	3216.36	18616
Rv2912c	Rv2912c	Probable transcriptional regulatory protein (probably TetR-family)	regulatory proteins	3219.27	21238.5
Rv2913c	Rv2913c	Possible D-amino acid aminohydrolase (D-amino acid hydrolase)	intermediary metabolism and respiration	3219.86	67205.2
Rv2914c	pknI	Probable transmembrane serine/threonine-protein kinase I PknI (protein kinase I) (STPK I) (phosphorylase B kinase kinase) (hydroxyalkyl-protein kinase)	regulatory proteins	3221.77	61804.8
Rv2915c	Rv2915c	Conserved protein	conserved hypotheticals	3223.57	39737.8
Rv2916c	ffh	Probable signal recognition particle protein Ffh (fifty-four homolog) (SRP protein)	cell wall and cell processes	3224.71	54969.5
Rv2920c	amt	Probable ammonium-transport integral membrane protein Amt	cell wall and cell processes	3231.07	49209.4
Rv2922c	smc	Probable chromosome partition protein Smc	cell wall and cell processes	3234.19	130605
Rv2925c	rnc	Probable ribonuclease III Rnc (RNase III)	information pathways	3239.83	25398.9
Rv2928	tesA	Probable thioesterase TesA	lipid metabolism	3242.2	29151.8
Rv2930	fadD26	Fatty-acid-AMP ligase FadD26 (fatty-acid-AMP synthetase) (fatty-acid-AMP synthase)	lipid metabolism	3243.7	63044
Rv2931	ppsA	Phenolpthiocerol synthesis type-I polyketide synthase PpsA	lipid metabolism	3245.45	198835
Rv2932	ppsB	Phenolpthiocerol synthesis type-I polyketide synthase PpsB	lipid metabolism	3251.07	162496
Rv2933	ppsC	Phenolpthiocerol synthesis type-I polyketide synthase PpsC	lipid metabolism	3255.69	230622
Rv2934	ppsD	Phenolpthiocerol synthesis type-I polyketide synthase PpsD	lipid metabolism	3262.25	193315
Rv2935	ppsE	Phenolpthiocerol synthesis type-I polyketide synthase PpsE	lipid metabolism	3267.74	158713
Rv2936	drrA	Daunorubicin-dim-transport ATP-binding protein ABC transporter DrrA	cell wall and cell processes	3272.21	35818.2
Rv2937	drrB	Daunorubicin-dim-transport integral membrane protein ABC transporter DrrB	cell wall and cell processes	3273.21	31108.9
Rv2938	drrC	Probable daunorubicin-dim-transport integral membrane protein ABC transporter DrrC	cell wall and cell processes	3274.07	29593.4
Rv2940c	mas	Probable multifunctional mycocerosic acid synthase membrane-associated Mas	lipid metabolism	3276.38	224380
Rv2941	fadD28	Fatty-acid-AMP ligase FadD28 (fatty-acid-AMP synthetase) (fatty-acid-AMP synthase)	lipid metabolism	3283.33	62640.7
Rv2946c	pks1	Probable polyketide synthase Pks1	lipid metabolism	3291.5	166640
Rv2947c	pks15	Probable polyketide synthase Pks15	lipid metabolism	3296.35	51669.8
Rv2949c	Rv2949c	Chorismate pyruvate lyase	intermediary metabolism and respiration	3299.97	22587
Rv2950c	fadD29	Fatty-acid-AMP ligase FadD29 (fatty-acid-AMP synthetase) (fatty-acid-AMP synthase)	lipid metabolism	3300.6	67446.5
Rv2953	Rv2953	Enoyl reductase	lipid metabolism	3305.28	45104.2
Rv2955c	Rv2955c	Conserved protein	conserved hypotheticals	3307.58	35918.3
Rv2956	Rv2956	Conserved protein	conserved hypotheticals	3308.67	26534.2
Rv2957	Rv2957	Possible glycosyl transferase	intermediary metabolism and respiration	3309.47	31046.1
Rv2958c	Rv2958c	Possible glycosyl transferase	intermediary metabolism and respiration	3310.71	46795.9
Rv2962c	Rv2962c	Possible glycosyl transferase	intermediary metabolism and respiration	3313.77	49401
Rv2964	purU	Probable formyltetrahydrofolate deformylase PurU (formyl-FH(4) hydrolase)	intermediary metabolism and respiration	3316.53	34006
Rv2965c	kdtB	Probable phosphopantetheine adenylyltransferase KdtB (pantetheine- phosphate adenylyltransferase) (PPAT) (dephospho-CoA pyrophosphorylase)	cell wall and cell processes	3318.33	17628.3
Rv2966c	Rv2966c	Possible methyltransferase (methylase)	intermediary metabolism and respiration	3318.9	19788.5
Rv2967c	pca	Probable pyruvate carboxylase Pca (pyruvic carboxylase)	intermediary metabolism and respiration	3319.66	120392
Rv2969c	Rv2969c	Possible conserved membrane or secreted protein	cell wall and cell processes	3323.71	26829.5
Rv2970c	lipN	Probable lipase/esterase LipN	intermediary metabolism and respiration	3324.57	40134.7
Rv2971	Rv2971	Probable oxidoreductase	intermediary metabolism and respiration	3326.1	30332
Rv2974c	Rv2974c	Conserved hypothetical alanine rich protein	conserved hypotheticals	3329.95	46685
Rv2976c	ung	Probable uracil-DNA glycosylase Ung (UDG)	information pathways	3332.07	24449.1
Rv2977c	thiL	Probable thiamine-monophosphate kinase ThiL (thiamine-phosphate kinase)	intermediary metabolism and respiration	3332.79	34298.5
Rv2979c	Rv2979c	Probable resolvase	Insertion seqs and phages	3335.16	21412.4
Rv2981c	ddlA	Probable D-alanine--D-alanine ligase DdlA (D-alanylalanine synthetase) (D-ala-D-ala ligase)	cell wall and cell processes	3336.8	39678.2
Rv2983	Rv2983	Conserved hypothetical alanine rich protein	conserved hypotheticals	3339.12	21818.7
Rv2985	mutT1	Possible hydrolase MutT1	information pathways	3342.17	34748.3
Rv2986c	hupB	DNA-binding protein HU homolog HupB (histone-like protein) (HLP) (21-kDa laminin-2-binding protein)	information pathways	3343.18	22187.3
Rv2988c	leuC	Probable 3-isopropylmalate dehydratase (large subunit) LeuC (isopropylmalate isomerase) (alpha-IPM isomerase) (IPMI)	intermediary metabolism and respiration	3344.65	50185
Rv2989	Rv2989	Probable transcriptional regulatory protein	regulatory proteins	3346.15	24283.9
Rv2991	Rv2991	Conserved protein	conserved hypotheticals	3347.98	18203.7
Rv2995c	leuB	Probable 3-isopropylmalate dehydrogenase LeuB (beta-IPM dehydrogenase) (IMDH) (3-IPM-DH)	intermediary metabolism and respiration	3352.46	35306.1
Rv2996c	serA1	Probable D-3-phosphoglycerate dehydrogenase SerA1 (PGDH)	intermediary metabolism and respiration	3353.48	54522.2
Rv3000	Rv3000	Possible conserved transmembrane protein	cell wall and cell processes	3358.61	23399.6
Rv3003c	ilvB1	Acetolactate synthase (large subunit) IlvB1 (acetohydroxy-acid synthase)	intermediary metabolism and respiration	3361.13	66090.7
Rv3006	lppZ	Probable conserved lipoprotein LppZ	cell wall and cell processes	3364.71	38752.1
Rv3007c	Rv3007c	Possible oxidoreductase	intermediary metabolism and respiration	3365.84	22555.1
Rv3009c	gatB	Probable glutamyl-tRNA(GLN) amidotransferase (subunit B) GatB (Glu-ADT subunit B)	information pathways	3367.26	54632.9
Rv3010c	pfkA	Probable 6-phosphofructokinase PfkA (phosphohexokinase) (phosphofructokinase)	intermediary metabolism and respiration	3368.82	36880
Rv3011c	gatA	Probable glutamyl-tRNA(GLN) amidotransferase (subunit A) GatA (Glu-ADT subunit A)	information pathways	3369.95	51388.2
Rv3014c	ligA	DNA ligase [NAD dependent] LigA (polydeoxyribonucleotide synthase [NAD+])	information pathways	3372.54	75257.1
Rv3015c	Rv3015c	Conserved hypothetical protein	conserved hypotheticals	3374.65	34211.9
Rv3018c	PPE46	PPE family protein PPE46	PE/PPE	3376.94	42997.4
Rv3021c	PPE47	PPE family protein PPE47	PE/PPE	3379.38	35130.8
Rv3024c	trmU	Probable tRNA (5-methylaminomethyl-2-thiouridylate)-methyltransferase TrmU	information pathways	3382.78	38120.1
Rv3025c	iscS	Cysteine desulfurase IscS (NIFS protein homolog) (nitrogenase metalloclusters biosynthesis protein NIFS)	intermediary metabolism and respiration	3383.89	40947.4
Rv3026c	Rv3026c	Conserved hypothetical protein	conserved hypotheticals	3385.16	32632.4
Rv3028c	fixB	Probable electron transfer flavoprotein (alpha-subunit) FixB (alpha-ETF) (electron transfer flavoprotein large subunit) (ETFLS)	intermediary metabolism and respiration	3387.07	31691
Rv3030	Rv3030	Conserved protein	conserved hypotheticals	3389.1	29984.1
Rv3031	Rv3031	Conserved protein	conserved hypotheticals	3389.92	57797.3
Rv3034c	Rv3034c	Possible transferase	intermediary metabolism and respiration	3394.02	33032.3
Rv3035	Rv3035	Conserved protein	conserved hypotheticals	3395.38	37305
Rv3036c	TB22.2	Probable conserved secreted protein TB22.2	cell wall and cell processes	3396.46	24406.7
Rv3037c	Rv3037c	Conserved hypothetical protein	conserved hypotheticals	3397.21	39049.8
Rv3039c	echA17	Probable enoyl-CoA hydratase EchA17 (crotonase) (unsatured acyl-CoA hydratase) (enoyl hydrase)	lipid metabolism	3399.42	26505.9
Rv3043c	ctaD	Probable cytochrome C oxidase polypeptide I CtaD (cytochrome AA3 subunit 1)	intermediary metabolism and respiration	3403.2	63654.7
Rv3044	fecB	Probable FEIII-dicitrate-binding periplasmic lipoprotein FecB	cell wall and cell processes	3405.14	36910.4
Rv3053c	nrdH	Probable glutaredoxin electron transport component of NRDEF (glutaredoxin-like protein) NrdH	information pathways	3414.72	8418.67
Rv3056	dinP	Possible DNA-damage-inducible protein P DinP (DNA polymerase V) (pol IV 2) (DNA nucleotidyltransferase (DNA-directed))	information pathways	3416.71	37562.2
Rv3058c	Rv3058c	Possible transcriptional regulatory protein (probably TetR-family)	regulatory proteins	3418.73	23803
Rv3060c	Rv3060c	Probable transcriptional regulatory protein (probably GntR-family)	regulatory proteins	3421.74	54007.6
Rv3061c	fadE22	Probable acyl-CoA dehydrogenase FadE22	lipid metabolism	3423.26	76741.1
Rv3062	ligB	Probable ATP-dependent DNA ligase LigB (polydeoxyribonucleotide synthase [ATP]) (polynucleotide ligase [ATP]) (sealase) (DNA repair protein) (DNA joinase)	information pathways	3425.58	53704.6
Rv3063	cstA	Probable carbon starvation protein A homolog CstA	virulence-detoxification and adaptaion	3427.24	80131.2
Rv3066	Rv3066	Probable transcriptional regulatory protein (probably DeoR-family)	regulatory proteins	3430.71	21939.6
Rv3068c	pgmA	Probable phosphoglucomutase PgmA (glucose phosphomutase) (PGM)	intermediary metabolism and respiration	3431.98	58265.7
Rv3072c	Rv3072c	Conserved hypothetical protein	conserved hypotheticals	3435.8	17826
Rv3075c	Rv3075c	Conserved protein	conserved hypotheticals	3438.05	33100.2
Rv3077	Rv3077	Possible hydrolase	intermediary metabolism and respiration	3439.54	66740.9
Rv3080c	pknK	Serine/threonine-protein kinase transcriptional regulatory protein PknK (protein kinase K) (STPK K)	regulatory proteins	3442.66	119418
Rv3082c	virS	Virulence-regulating transcriptional regulator VirS (AraC/XylS family)	virulence-detoxification and adaptaion	3447.4	37789.3
Rv3084	lipR	Probable acetyl-hydrolase/esterase LipR	intermediary metabolism and respiration	3450	32616.7
Rv3085	Rv3085	Probable short-chain type dehydrogenase/reductase	intermediary metabolism and respiration	3450.92	29217.5
Rv3086	adhD	Probable zinc-type alcohol dehydrogenase AdhD (aldehyde reductase)	intermediary metabolism and respiration	3451.78	38341.7
Rv3088	tgs4	Putative triacylglycerol synthase (diacylglycerol acyltransferase) Tgs4	lipid metabolism	3454.34	50886.5
Rv3089	fadD13	Probable chain -fatty-acid-CoA ligase FadD13 (fatty-acyl-CoA synthetase)	lipid metabolism	3455.76	54459.5
Rv3091	Rv3091	Conserved protein	conserved hypotheticals	3459.12	61645.5
Rv3094c	Rv3094c	Conserved hypothetical protein	conserved hypotheticals	3462.76	40296.8
Rv3095	Rv3095	Hypothetical transcriptional regulatory protein	regulatory proteins	3463.97	17801.4
Rv3097c	lipY	PE-PGRS family protein\ triacylglycerol lipase LipY (esterase/lipase) (triglyceride lipase) (tributyrase)	PE/PPE	3465.78	44991.2
Rv3099c	Rv3099c	Conserved protein	conserved hypotheticals	3468.41	30475.7
Rv3100c	smpB	Probable SSRA-binding protein SmpB	virulence-detoxification and adaptaion	3469.3	18197.7
Rv3102c	ftsE	Putative cell division ATP-binding protein FtsE (septation component-transport ATP-binding protein ABC transporter)	cell wall and cell processes	3470.68	25596.5
Rv3105c	prfB	Probable peptide chain release factor 2 PrfB (RF-2)	information pathways	3472.77	42125
Rv3106	fprA	NADPH:adrenodoxin oxidoreductase FprA (NADPH-ferredoxin reductase)	intermediary metabolism and respiration	3474.01	49341.1
Rv3111	moaC1	Probable molybdenum cofactor biosynthesis protein C MoaC1	intermediary metabolism and respiration	3479.17	17844.9
Rv3112	moaD1	Probable molybdenum cofactor biosynthesis protein D MoaD1 (molybdopterin converting factor small subunit) (molybdopterin [MPT] converting factor\ subunit 1)	intermediary metabolism and respiration	3479.7	9188.39
Rv3113	Rv3113	Possible phosphatase	intermediary metabolism and respiration	3480.07	24801.2
Rv3114	Rv3114	Conserved hypothetical protein	conserved hypotheticals	3480.76	18843.3
Rv3116	moeB2	Probable molybdenum cofactor biosynthesis protein MoeB2 (MPT-synthase sulfurylase) (molybdopterin synthase sulphurylase)	intermediary metabolism and respiration	3482.78	41667.6
Rv3121	cyp141	Probable cytochrome P450 141 Cyp141	intermediary metabolism and respiration	3486.51	43730.9
Rv3124	moaR1	Transcriptional regulatory protein MoaR1	regulatory proteins	3489.51	32273.4
Rv3125c	PPE49	PPE family protein PPE49	PE/PPE	3490.48	38585.6
Rv3129	Rv3129	Conserved hypothetical protein	conserved hypotheticals	3494.66	12258.9
Rv3131	Rv3131	Conserved protein	conserved hypotheticals	3496.55	35978.4
Rv3132c	devS	Two component sensor histidine kinase DevS	regulatory proteins	3497.53	62240.6
Rv3133c	devR	Two component transcriptional regulatory protein DevR (probably LuxR/UhpA-family)	regulatory proteins	3499.26	23261.9
Rv3134c	Rv3134c	Universal stress protein family protein	virulence-detoxification and adaptaion	3499.94	28007.9
Rv3135	PPE50	PPE family protein PPE50	PE/PPE	3501.33	13667.5
Rv3137	Rv3137	Probable monophosphatase	intermediary metabolism and respiration	3503.39	27661.1
Rv3138	pflA	Probable pyruvate formate lyase activating protein PflA (formate acetyltransferase activating enzyme) ([pyruvate formate-lyase] activating enzyme)	intermediary metabolism and respiration	3504.2	40432.9
Rv3139	fadE24	Probable acyl-CoA dehydrogenase FadE24	lipid metabolism	3505.36	49646.4
Rv3140	fadE23	Probable acyl-CoA dehydrogenase FadE23	lipid metabolism	3506.79	43344.2
Rv3141	fadB4	Probable NADPH quinone oxidoreductase FadB4 (NADPH:quinone reductase) (zeta-crystallin)	lipid metabolism	3508.09	33852.8
Rv3143	Rv3143	Probable response regulator	regulatory proteins	3509.65	14353.6
Rv3146	nuoB	Probable NADH dehydrogenase I (chain B) NuoB (NADH-ubiquinone oxidoreductase chain B)	intermediary metabolism and respiration	3512.08	20186.8
Rv3148	nuoD	Probable NADH dehydrogenase I (chain D) NuoD (NADH-ubiquinone oxidoreductase chain D)	intermediary metabolism and respiration	3513.34	48164.5
Rv3149	nuoE	Probable NADH dehydrogenase I (chain E) NuoE (NADH-ubiquinone oxidoreductase chain E)	intermediary metabolism and respiration	3514.66	27165.6
Rv3150	nuoF	Probable NADH dehydrogenase I (chain F) NuoF (NADH-ubiquinone oxidoreductase chain F)	intermediary metabolism and respiration	3515.41	48101.6
Rv3151	nuoG	Probable NADH dehydrogenase I (chain G) NuoG (NADH-ubiquinone oxidoreductase chain G)	intermediary metabolism and respiration	3516.75	85392.1
Rv3153	nuoI	Probable NADH dehydrogenase I (chain I) NuoI (NADH-ubiquinone oxidoreductase chain I)	intermediary metabolism and respiration	3520.51	23434.4
Rv3159c	PPE53	PPE family protein PPE53	PE/PPE	3527.39	56585.6
Rv3160c	Rv3160c	Possible transcriptional regulatory protein (probably TetR-family)	regulatory proteins	3529.34	23120.7
Rv3161c	Rv3161c	Possible dioxygenase	intermediary metabolism and respiration	3529.99	42504.2
Rv3164c	moxR3	Probable methanol dehydrogenase transcriptional regulatory protein MoxR3	regulatory proteins	3532.94	35300.8
Rv3168	Rv3168	Putative aminoglycoside phosphotransferase	virulence-detoxification and adaptaion	3536.1	42529.2
Rv3170	aofH	Probable flavin-containing monoamine oxidase AofH (amine oxidase) (MAO)	intermediary metabolism and respiration	3538.5	48407.6
Rv3173c	Rv3173c	Probable transcriptional regulatory protein (probably TetR/AcrR-family)	regulatory proteins	3541.44	21566.6
Rv3174	Rv3174	Probable short-chain dehydrogenase/reductase	intermediary metabolism and respiration	3542.14	24849.4
Rv3175	Rv3175	Possible amidase (aminohydrolase)	intermediary metabolism and respiration	3542.86	52081.9
Rv3176c	mesT	Probable epoxide hydrolase MesT (epoxide hydratase) (arene-oxide hydratase)	virulence-detoxification and adaptaion	3544.34	35229.7
Rv3178	Rv3178	Conserved hypothetical protein	conserved hypotheticals	3546.44	13479.4
Rv3179	Rv3179	Conserved protein	conserved hypotheticals	3547.62	48021
Rv3183	Rv3183	Possible transcriptional regulatory protein	regulatory proteins	3550.72	11802.5
Rv3194c	Rv3194c	Possible conserved secreted protein	cell wall and cell processes	3563.26	35440.6
Rv3198A	Rv3198A	Possible glutaredoxin protein	intermediary metabolism and respiration	3571.33	8963.21
Rv3198c	uvrD2	Probable ATP-dependent DNA helicase II UvrD2	information pathways	3569.11	75603.7
Rv3199c	nudC	Probable NADH pyrophosphatase NudC (NAD+ diphosphatase) (NAD+ pyrophosphatase) (NADP pyrophosphatase)	intermediary metabolism and respiration	3571.6	33794.2
Rv3202c	Rv3202c	Possible ATP-dependent DNA helicase	information pathways	3577.03	110729
Rv3203	lipV	Possible lipase LipV	intermediary metabolism and respiration	3580.64	23624.1
Rv3206c	moeB1	Probable molybdenum cofactor biosynthesis protein MoeB1 (MPT-synthase sulfurylase) (molybdopterin synthase sulphurylase)	intermediary metabolism and respiration	3582.53	42141.4
Rv3208	Rv3208	Probable transcriptional regulatory protein (probably TetR-family)	regulatory proteins	3585	25166.3
Rv3209	Rv3209	Conserved hypothetical threonine and proline rich protein	conserved hypotheticals	3586.27	19118.8
Rv3211	rhlE	Probable ATP-dependent RNA helicase RhlE	information pathways	3587.8	56703.1
Rv3214	gpm2	Possible phosphoglycerate mutase Gpm2 (phosphoglyceromutase) (PGAM) (BPG-dependent PGAM)	intermediary metabolism and respiration	3591.65	21948.8
Rv3215	entC	Probable isochorismate synthase EntC (isochorismate hydroxymutase) (enterochelin biosynthesis)	intermediary metabolism and respiration	3592.25	38905.7
Rv3223c	sigH	Alternative RNA polymerase sigma-E factor (sigma-24) SigH (RPOE)	information pathways	3598.9	24225.1
Rv3224	Rv3224	Possible iron-regulated short-chain dehydrogenase/reductase	intermediary metabolism and respiration	3599.85	29814.4
Rv3224A	Rv3224A	Conserved hypothetical protein	conserved hypotheticals	3600.64	6466.39
Rv3224B	Rv3224B	Conserved hypothetical protein	conserved hypotheticals	3600.8	7757.85
Rv3225c	Rv3225c	GCN5-related N-acetyltransferase\ phosphorylase	intermediary metabolism and respiration	3601.02	51239.3
Rv3226c	Rv3226c	Conserved hypothetical protein	conserved hypotheticals	3602.56	27640.4
Rv3227	aroA	3-phosphoshikimate 1-carboxyvinyltransferase AroA (5-enolpyruvylshikimate-3-phosphate synthase) (EPSP synthase) (EPSPS)	intermediary metabolism and respiration	3603.38	46393.8
Rv3228	Rv3228	Conserved hypothetical protein	conserved hypotheticals	3604.73	34857.8
Rv3230c	Rv3230c	Hypothetical oxidoreductase	intermediary metabolism and respiration	3607.11	40794.7
Rv3233c	Rv3233c	Possible triacylglycerol synthase (diacylglycerol acyltransferase)	lipid metabolism	3609.78	20449.3
Rv3238c	Rv3238c	Probable conserved integral membrane protein	cell wall and cell processes	3613.66	28031.2
Rv3239c	Rv3239c	Probable conserved transmembrane transport protein	cell wall and cell processes	3614.46	110199
Rv3240c	secA1	Probable preprotein translocase SecA1 1 subunit	cell wall and cell processes	3617.68	105990
Rv3242c	Rv3242c	Conserved hypothetical protein	conserved hypotheticals	3621.57	22481.3
Rv3244c	lpqB	Probable conserved lipoprotein LpqB	cell wall and cell processes	3623.16	61151.1
Rv3245c	mtrB	Two component sensory transduction histidine kinase MtrB	regulatory proteins	3624.91	61636.6
Rv3246c	mtrA	Two component sensory transduction transcriptional regulatory protein MtrA	regulatory proteins	3626.66	25279.3
Rv3247c	tmk	Thymidylate kinase Tmk (dTMP kinase) (thymidylic acid kinase) (TMPK)	intermediary metabolism and respiration	3627.42	22602.5
Rv3248c	sahH	Probable adenosylhomocysteinase SahH (S-adenosyl-L-homocysteine hydrolase) (adohcyase)	intermediary metabolism and respiration	3628.16	54323.6
Rv3249c	Rv3249c	Possible transcriptional regulatory protein (probably TetR-family)	regulatory proteins	3629.75	22767.9
Rv3256c	Rv3256c	Conserved protein	conserved hypotheticals	3636.27	35277.4
Rv3257c	pmmA	Probable phosphomannomutase PmmA (PMM) (phosphomannose mutase)	intermediary metabolism and respiration	3637.31	49041
Rv3261	fbiA	Probable F420 biosynthesis protein FbiA	intermediary metabolism and respiration	3640.54	35303.1
Rv3262	fbiB	Probable F420 biosynthesis protein FbiB	intermediary metabolism and respiration	3641.53	47560.3
Rv3263	Rv3263	Probable DNA methylase (modification methylase) (methyltransferase)	information pathways	3643.18	60673.5
Rv3265c	wbbL1	dTDP-RHA:a-D-GlcNAc-diphosphoryl polyprenol\ a-3-L-rhamnosyl transferase WbbL1 (alpha-L-rhamnose-(1->3)-alpha-D-GlcNAc(1->P)-P-decaprenyl)	cell wall and cell processes	3645.98	33262.8
Rv3270	ctpC	Probable metal cation-transporting P-type ATPase C CtpC	cell wall and cell processes	3650.53	76495.1
Rv3272	Rv3272	Conserved hypothetical protein	conserved hypotheticals	3653.45	42458.6
Rv3273	Rv3273	Probable transmembrane carbonic anhydrase (carbonate dehydratase) (carbonic dehydratase)	intermediary metabolism and respiration	3654.64	80533.6
Rv3274c	fadE25	Probable acyl-CoA dehydrogenase FadE25	lipid metabolism	3656.92	41723.4
Rv3275c	purE	Probable phosphoribosylaminoimidazole carboxylase catalytic subunit PurE (air carboxylase) (AIRC)	intermediary metabolism and respiration	3658.11	17674.5
Rv3276c	purK	Probable phosphoribosylaminoimidazole carboxylase ATPase subunit PurK (air carboxylase) (AIRC)	intermediary metabolism and respiration	3658.64	45695.1
Rv3279c	birA	Possible bifunctional protein BirA: biotin operon repressor + biotin--[acetyl-CoA-carboxylase] synthetase (biotin--protein ligase)	intermediary metabolism and respiration	3661.21	28089
Rv3280	accD5	Probable propionyl-CoA carboxylase beta chain 5 AccD5 (pccase) (propanoyl-CoA:carbon dioxide ligase)	lipid metabolism	3662.06	59354.2
Rv3283	sseA	Probable thiosulfate sulfurtransferase SseA (rhodanese) (thiosulfate cyanide transsulfurase) (thiosulfate thiotransferase)	intermediary metabolism and respiration	3664.93	33288.4
Rv3285	accA3	Probable bifunctional protein acetyl-/propionyl-coenzyme A carboxylase (alpha chain) AccA3: biotin carboxylase + biotin carboxyl carrier protein (BCCP)	lipid metabolism	3666.36	63751
Rv3286c	sigF	Alternative RNA polymerase sigma factor SigF	information pathways	3668.17	28761.6
Rv3290c	lat	Probable L-lysine-epsilon aminotransferase Lat (L-lysine aminotransferase) (lysine 6-aminotransferase)	intermediary metabolism and respiration	3670.45	49012.1
Rv3296	lhr	Probable ATP-dependent helicase Lhr (large helicase-related protein)	information pathways	3676.77	161348
Rv3297	nei	Probable endonuclease VIII Nei	information pathways	3681.32	28525.6
Rv3298c	lpqC	Possible esterase lipoprotein LpqC	cell wall and cell processes	3682.11	31368.3
Rv3299c	atsB	Probable arylsulfatase AtsB (aryl-sulfate sulphohydrolase) (sulfatase)	intermediary metabolism and respiration	3683.05	105648
Rv3300c	Rv3300c	Conserved hypothetical protein	conserved hypotheticals	3685.98	33247.5
Rv3301c	phoY1	Probable phosphate-transport system transcriptional regulatory protein PhoU homolog 1 PhoY1	cell wall and cell processes	3686.91	24826.5
Rv3302c	glpD2	Probable glycerol-3-phosphate dehydrogenase GlpD2	intermediary metabolism and respiration	3687.69	62745.8
Rv3303c	lpdA	NAD(P)H quinone reductase LpdA	intermediary metabolism and respiration	3689.46	51456.9
Rv3305c	amiA1	Possible N-acyl-L-amino acid amidohydrolase AmiA1 (N-acyl-L-amino acid aminohydrolase)	intermediary metabolism and respiration	3691.64	41227.1
Rv3306c	amiB1	Probable amidohydrolase AmiB1 (aminohydrolase)	intermediary metabolism and respiration	3692.8	40740.3
Rv3307	deoD	Probable purine nucleoside phosphorylase DeoD (inosine phosphorylase) (PNP)	intermediary metabolism and respiration	3694.05	27539.5
Rv3309c	upp	Probable uracil phosphoribosyltransferase Upp (UMP pyrophosphorylase) (uprtase) (UMP diphosphorylase)	intermediary metabolism and respiration	3696.47	21866.2
Rv3314c	deoA	Probable thymidine phosphorylase DeoA (tdrpase) (pyrimidine phosphorylase)	intermediary metabolism and respiration	3702.18	44454
Rv3315c	cdd	Probable cytidine deaminase Cdd (cytidine aminohydrolase) (cytidine nucleoside deaminase)	intermediary metabolism and respiration	3703.46	14072.1
Rv3316	sdhC	Probable succinate dehydrogenase (cytochrome B-556 subunit) SdhC (succinic dehydrogenase) (fumarate reductase) (fumarate dehydrogenase) (fumaric hydrogenase)	intermediary metabolism and respiration	3704.1	12837.4
Rv3317	sdhD	Probable succinate dehydrogenase (hydrophobic membrane anchor subunit) SdhD (succinic dehydrogenase) (fumarate reductase) (fumarate dehydrogenase) (fumaric hydrogenase)	intermediary metabolism and respiration	3704.44	16886.7
Rv3318	sdhA	Probable succinate dehydrogenase (flavoprotein subunit) SdhA (succinic dehydrogenase) (fumarate reductase) (fumarate dehydrogenase) (fumaric hydrogenase)	intermediary metabolism and respiration	3705	64807.5
Rv3319	sdhB	Probable succinate dehydrogenase (iron-sulphur protein subunit) SdhB (succinic dehydrogenase) (fumarate reductase) (fumarate dehydrogenase) (fumaric hydrogenase)	intermediary metabolism and respiration	3706.77	29334.9
Rv3320c	vapC44	Possible toxin VapC44. Contains PIN domain.	virulence-detoxification and adaptaion	3707.64	15834.2
Rv3323c	moaX	Probable MoaD-MoaE fusion protein MoaX	intermediary metabolism and respiration	3709.05	24050.4
Rv3324c	moaC3	Probable molybdenum cofactor biosynthesis protein C 3 MoaC3	intermediary metabolism and respiration	3709.72	18523.2
Rv3327	Rv3327	Probable transposase fusion protein	Insertion seqs and phages	3711.75	62961
Rv3329	Rv3329	Probable aminotransferase	intermediary metabolism and respiration	3714.39	47699.2
Rv3330	dacB1	Probable penicillin-binding protein DacB1 (D-alanyl-D-alanine carboxypeptidase) (DD-peptidase) (DD-carboxypeptidase) (PBP) (DD-transpeptidase) (serine-type D-ala-D-ala carboxypeptidase) (D-amino acid hydrolase)	cell wall and cell processes	3715.78	41682.3
Rv3331	sugI	Probable sugar-transport integral membrane protein SugI	cell wall and cell processes	3717.09	53011.1
Rv3332	nagA	Probable N-acetylglucosamine-6-phosphate deacetylase NagA (GlcNAc 6-P deacetylase)	cell wall and cell processes	3718.59	38773
Rv3336c	trpS	Probable tryptophanyl-tRNA synthetase TrpS (tryptophan--tRNA ligase) (TRPRS) (tryptophan translase)	information pathways	3722.62	36272
Rv3337	Rv3337	Conserved hypothetical protein	conserved hypotheticals	3723.66	13178.7
Rv3339c	icd1	Probable isocitrate dehydrogenase [NADP] Icd1 (oxalosuccinate decarboxylase) (IDH) (NADP+-specific ICDH) (IDP)	intermediary metabolism and respiration	3724.61	45513.8
Rv3340	metC	Probable O-acetylhomoserine sulfhydrylase MetC (homocysteine synthase) (O-acetylhomoserine (thiol)-lyase) (OAH sulfhydrylase) (O-acetyl-L-homoserine sulfhydrylase)	intermediary metabolism and respiration	3726.13	47371.2
Rv3343c	PPE54	PPE family protein PPE54	PE/PPE	3729.36	250346
Rv3347c	PPE55	PPE family protein PPE55	PE/PPE	3743.71	309540
Rv3350c	PPE56	PPE family protein PPE56	PE/PPE	3755.95	363351
Rv3352c	Rv3352c	Possible oxidoreductase	intermediary metabolism and respiration	3768.22	12046.5
Rv3356c	folD	Probable bifunctional protein FolD: methylenetetrahydrofolate dehydrogenase + methenyltetrahydrofolate cyclohydrolase	intermediary metabolism and respiration	3769.8	29451.7
Rv3359	Rv3359	Possible oxidoreductase	intermediary metabolism and respiration	3771.34	42803.2
Rv3360	Rv3360	Conserved hypothetical protein	conserved hypotheticals	3772.65	13423.2
Rv3366	spoU	Probable tRNA/rRNA methylase SpoU (tRNA/rRNA methyltransferase)	information pathways	3777.74	16516.9
Rv3368c	Rv3368c	Possible oxidoreductase	intermediary metabolism and respiration	3780.33	23733
Rv3369	Rv3369	Conserved protein	conserved hypotheticals	3780.98	15717.8
Rv3370c	dnaE2	Probable DNA polymerase III (alpha chain) DnaE2 (DNA nucleotidyltransferase)	information pathways	3781.5	116484
Rv3372	otsB2	Trehalose 6-phosphate phosphatase OtsB2 (trehalose-phosphatase) (TPP)	virulence-detoxification and adaptaion	3786.31	41688.2
Rv3373	echA18	Probable enoyl-CoA hydratase EchA18 (enoyl hydrase) (unsaturated acyl-CoA hydratase) (crotonase)	lipid metabolism	3787.73	22662.2
Rv3375	amiD	Probable amidase AmiD (acylamidase) (acylase)	intermediary metabolism and respiration	3788.62	50645.7
Rv3376	Rv3376	Conserved hypothetical protein	conserved hypotheticals	3790.16	23645.8
Rv3378c	Rv3378c	Diterpene synthase	intermediary metabolism and respiration	3792.36	34030.5
Rv3379c	dxs2	Probable 1-deoxy-D-xylulose 5-phosphate synthase Dxs2 (1-deoxyxylulose-5-phosphate synthase) (DXP synthase) (DXPS)	intermediary metabolism and respiration	3793.26	57148.8
Rv3389c	htdY	Probable 3-hydroxyacyl-thioester dehydratase HtdY	intermediary metabolism and respiration	3803.92	30296.3
Rv3390	lpqD	Probable conserved lipoprotein LpqD	cell wall and cell processes	3804.86	25056.4
Rv3393	iunH	Probable nucleoside hydrolase IunH (purine nucleosidase)	intermediary metabolism and respiration	3808.46	32937.6
Rv3396c	guaA	Probable GMP synthase [glutamine-hydrolyzing] GuaA (glutamine amidotransferase) (GMP synthetase)	intermediary metabolism and respiration	3812.5	56027.8
Rv3398c	idsA1	Probable multifunctional geranylgeranyl pyrophosphate synthetase IdsA1 (GGPP synthetase) (ggppsase) (geranylgeranyl diphosphate synthase): dimethylallyltransferase (prenyltransferase) (geranyl-diphosphate synthase) + geranyltranstransferase (farnesyl-diphosphate synthase) (farnesyl-pyrophosphate synthetase) (farnesyl diphosphate synthetase) (FPP synthetase) + farnesyltranstransferase (geranylgera…	lipid metabolism	3815.03	38852.1
Rv3401	Rv3401	Conserved protein	intermediary metabolism and respiration	3818.04	87315.5
Rv3402c	Rv3402c	Conserved hypothetical protein	cell wall and cell processes	3820.65	44897.2
Rv3403c	Rv3403c	Hypothetical protein	conserved hypotheticals	3822.26	57880.2
Rv3404c	Rv3404c	Conserved hypothetical protein	conserved hypotheticals	3823.88	26483
Rv3405c	Rv3405c	Possible transcriptional regulatory protein	regulatory proteins	3824.7	20608.6
Rv3408	vapC47	Possible toxin VapC47. Contains PIN domain.	virulence-detoxification and adaptaion	3826.55	14669.8
Rv3409c	choD	Cholesterol oxidase ChoD (cholesterol-O2 oxidoreductase)	lipid metabolism	3826.99	63023.8
Rv3410c	guaB3	Probable inosine-5'-monophosphate dehydrogenase GuaB3 (imp dehydrogenase) (inosinic acid dehydrogenase) (inosinate dehydrogenase) (imp oxidoreductase) (inosine-5'-monophosphate oxidoreductase) (IMPDH) (IMPD)	intermediary metabolism and respiration	3828.78	38990.6
Rv3411c	guaB2	Probable inosine-5'-monophosphate dehydrogenase GuaB2 (imp dehydrogenase) (inosinic acid dehydrogenase) (inosinate dehydrogenase) (imp oxidoreductase) (inosine-5'-monophosphate oxidoreductase) (IMPDH) (IMPD)	intermediary metabolism and respiration	3829.93	54867
Rv3417c	groEL1	60 kDa chaperonin 1 GroEL1 (protein CPN60-1) (GroEL protein 1)	virulence-detoxification and adaptaion	3835.27	55877.5
Rv3418c	groES	10 kDa chaperonin GroES (protein CPN10) (protein GroES) (BCG-a heat shock protein) (10 kDa antigen)	virulence-detoxification and adaptaion	3836.99	10772.2
Rv3419c	gcp	Probable O-sialoglycoprotein endopeptidase Gcp (glycoprotease)	intermediary metabolism and respiration	3837.55	35091
Rv3420c	rimI	Ribosomal-protein-alanine acetyltransferase RimI (acetylating enzyme for N-terminal of ribosomal protein S18)	information pathways	3838.59	17357.4
Rv3422c	Rv3422c	Conserved hypothetical protein	conserved hypotheticals	3839.69	18195.7
Rv3423c	alr	Alanine racemase Alr	intermediary metabolism and respiration	3840.19	43355.6
Rv3426	PPE58	PPE family protein PPE58	PE/PPE	3843.04	25872.5
Rv3432c	gadB	Probable glutamate decarboxylase GadB	intermediary metabolism and respiration	3850.37	50747.7
Rv3433c	Rv3433c	Conserved protein	conserved hypotheticals	3851.79	46857.3
Rv3436c	glmS	Probable glucosamine--fructose-6-phosphate aminotransferase [isomerizing] GlmS (hexosephosphate aminotransferase) (D-fructose-6-phosphate amidotransferase) (GFAT) (L-glutamine-D-fructose-6-phosphate amidotransferase) (glucosamine-6-phosphate synthase)	intermediary metabolism and respiration	3855.01	67539.7
Rv3438	Rv3438	Conserved protein	conserved hypotheticals	3857.4	29208.9
Rv3442c	rpsI	30S ribosomal protein S9 RpsI	information pathways	3861.5	16436
Rv3443c	rplM	50S ribosomal protein L13 RplM	information pathways	3861.95	16304.9
Rv3449	mycP4	Probable membrane-anchored mycosin MycP4 (serine protease) (subtilisin-like protease) (subtilase-like) (mycosin-4)	intermediary metabolism and respiration	3869.75	46015.9
Rv3451	cut3	Probable cutinase precursor Cut3	cell wall and cell processes	3872.62	26472.1
Rv3452	cut4	Probable cutinase precursor Cut4	cell wall and cell processes	3873.45	23081.2
Rv3455c	truA	Probable tRNA pseudouridine synthase a TruA (pseudouridylate synthase I) (pseudouridine synthase I) (uracil hydrolyase)	information pathways	3876.05	28059.9
Rv3456c	rplQ	50S ribosomal protein L17 RplQ	information pathways	3876.89	19475.2
Rv3457c	rpoA	Probable DNA-directed RNA polymerase (alpha chain) RpoA (transcriptase alpha chain) (RNA polymerase alpha subunit) (DNA-directed RNA nucleotidyltransferase)	information pathways	3877.46	37706.5
Rv3458c	rpsD	30S ribosomal protein S4 RpsD	information pathways	3878.66	23475.8
Rv3459c	rpsK	30S ribosomal protein S11 RpsK	information pathways	3879.27	14784.9
Rv3462c	infA	Probable translation initiation factor if-1 InfA	information pathways	3880.43	8488.93
Rv3469c	mhpE	Probable 4-hydroxy-2-oxovalerate aldolase MhpE (HOA)	intermediary metabolism and respiration	3886.07	36297.1
Rv3470c	ilvB2	Probable acetolactate synthase (large subunit) IlvB2 (AHAS) (acetohydroxy-acid synthase large subunit) (ALS)	intermediary metabolism and respiration	3887.14	57224.8
Rv3471c	Rv3471c	Conserved hypothetical protein	conserved hypotheticals	3888.81	18585.2
Rv3476c	kgtP	Probable dicarboxylic acid transport integral membrane protein KgtP (dicarboxylate transporter)	cell wall and cell processes	3892.37	49516.6
Rv3478	PPE60	PE family protein PPE60	PE/PPE	3894.43	39381.6
Rv3481c	Rv3481c	Probable integral membrane protein	cell wall and cell processes	3900.49	23793.4
Rv3485c	Rv3485c	Probable short-chain type dehydrogenase/reductase	intermediary metabolism and respiration	3904.62	33193.8
Rv3487c	lipF	Probable esterase/lipase LipF	intermediary metabolism and respiration	3906.17	29397.6
Rv3488	Rv3488	Conserved hypothetical protein	conserved hypotheticals	3907.67	11928.4
Rv3490	otsA	Alpha\ alpha-trehalose-phosphate synthase [UDP-forming] OtsA (trehalose-6-phosphate synthase) (UDP-glucose-glucosephosphate glucosyltransferase) (trehalosephosphate-UDP glucosyltransferase) (trehalose-6-phosphate synthetase) (trehalose-phosphate synthase) (trehalose-phosphate synthetase) (transglucosylase) (trehalosephosphate-UDP glucosyl transferase)	virulence-detoxification and adaptaion	3908.24	55862.5
Rv3502c	Rv3502c	Probable short-chain type dehydrogenase/reductase. Possible 17-beta-hydroxysteroid dehydrogenase.	intermediary metabolism and respiration	3921.09	32734.8
Rv3504	fadE26	Probable acyl-CoA dehydrogenase FadE26	lipid metabolism	3922.47	43784.6
Rv3505	fadE27	Probable acyl-CoA dehydrogenase FadE27	lipid metabolism	3923.7	39007.9
Rv3506	fadD17	Fatty-acid-CoA synthetase FadD17 (fatty-acid-CoA synthase) (fatty-acid-CoA ligase)	lipid metabolism	3924.89	53738.8
Rv3509c	ilvX	Probable acetohydroxyacid synthase IlvX (acetolactate synthase)	intermediary metabolism and respiration	3936.88	52040.3
Rv3513c	fadD18	Probable fatty-acid-CoA ligase FadD18 (fragment) (fatty-acid-CoA synthetase) (fatty-acid-CoA synthase)	lipid metabolism	3945.09	23630.4
Rv3515c	fadD19	Fatty-acid-CoA ligase FadD19 (fatty-acid-CoA synthetase) (fatty-acid-CoA synthase)	lipid metabolism	3950.82	59708.5
Rv3521	Rv3521	Conserved hypothetical protein	conserved hypotheticals	3957.52	32970.5
Rv3523	ltp3	Probable lipid carrier protein or keto acyl-CoA thiolase Ltp3	lipid metabolism	3959.53	41421.3
Rv3524	Rv3524	Probable conserved membrane protein	cell wall and cell processes	3960.75	36285.8
Rv3532	PPE61	PPE family protein PPE61	PE/PPE	3969.34	41549.3
Rv3535c	hsaG	Probable acetaldehyde dehydrogenase (acetaldehyde dehydrogenase [acetylating])	intermediary metabolism and respiration	3973.59	32008.5
Rv3536c	hsaE	Probable hydratase	intermediary metabolism and respiration	3974.51	27891.6
Rv3540c	ltp2	Probable lipid transfer protein or keto acyl-CoA thiolase Ltp2	lipid metabolism	3979.5	40555.7
Rv3541c	Rv3541c	Conserved protein	conserved hypotheticals	3980.66	13951.9
Rv3543c	fadE29	Probable acyl-CoA dehydrogenase FadE29	lipid metabolism	3981.98	42715.4
Rv3546	fadA5	Probable acetyl-CoA acetyltransferase FadA5 (acetoacetyl-CoA thiolase)	lipid metabolism	3985.56	41328.8
Rv3547	ddn	Deazaflavin-dependent nitroreductase Ddn	intermediary metabolism and respiration	3986.84	17371
Rv3548c	Rv3548c	Probable short-chain type dehydrogenase/reductase	intermediary metabolism and respiration	3987.38	31070.1
Rv3549c	Rv3549c	Probable short-chain type dehydrogenase/reductase	intermediary metabolism and respiration	3988.32	26823.4
Rv3550	echA20	Probable enoyl-CoA hydratase EchA20 (enoyl hydrase) (unsaturated acyl-CoA hydratase) (crotonase)	lipid metabolism	3989.15	26332.9
Rv3551	Rv3551	Possible CoA-transferase (alpha subunit)	intermediary metabolism and respiration	3989.9	31690.9
Rv3556c	fadA6	Probable acetyl-CoA acetyltransferase FadA6 (acetoacetyl-CoA thiolase)	lipid metabolism	3995.8	40902.3
Rv3558	PPE64	PPE family protein PPE64	PE/PPE	3997.98	53680.6
Rv3559c	Rv3559c	Probable oxidoreductase	intermediary metabolism and respiration	3999.65	27429.9
Rv3561	fadD3	Probable fatty-acid-CoA ligase FadD3 (fatty-acid-CoA synthetase) (fatty-acid-CoA synthase)	lipid metabolism	4001.64	54076.5
Rv3562	fadE31	Probable acyl-CoA dehydrogenase FadE31	lipid metabolism	4003.16	41332.5
Rv3563	fadE32	Probable acyl-CoA dehydrogenase FadE32	lipid metabolism	4004.29	33455.1
Rv3565	aspB	Possible aspartate aminotransferase AspB (transaminase A) (ASPAT) (glutamic--oxaloacetic transaminase) (glutamic--aspartic transaminase)	intermediary metabolism and respiration	4006.2	41048.7
Rv3566c	nat	Arylamine N-acetyltransferase Nat (arylamine acetylase)	intermediary metabolism and respiration	4007.33	31029.2
Rv3567c	hsaB	Possible oxidoreductase. Possible 3-hydroxy-9\10-seconandrost-1\3\5(10)-triene-9\17-dione hydroxylase.	intermediary metabolism and respiration	4008.72	20539.3
Rv3570c	hsaA	Possible oxidoreductase. Possible 3-hydroxy-9\10-seconandrost-1\3\5(10)-triene-9\17-dione hydroxylase.	intermediary metabolism and respiration	4011.09	43110.5
Rv3571	kshB	Reductase component of 3-ketosteroid-9-alpha-hydroxylase KshB	intermediary metabolism and respiration	4012.42	38247.2
Rv3575c	Rv3575c	Transcriptional regulatory protein (probably LacI-family)	regulatory proteins	4017.09	38177.7
Rv3577	Rv3577	Conserved hypothetical protein	conserved hypotheticals	4019.26	30893.2
Rv3578	arsB2	Possible arsenical pump integral membrane protein ArsB2	cell wall and cell processes	4020.14	42524.9
Rv3579c	Rv3579c	Possible tRNA/rRNA methyltransferase	intermediary metabolism and respiration	4021.43	34009.8
Rv3580c	cysS1	Cysteinyl-tRNA synthetase 1 CysS1 (cysteine--tRNA ligase 1) (CYSRS 1) (cysteine translase)	information pathways	4022.39	51822.5
Rv3581c	ispF	Probable 2C-methyl-D-erythritol 2\4-cyclodiphosphate synthase IspF (MECPS)	intermediary metabolism and respiration	4023.87	16425.8
Rv3582c	ispD	4-diphosphocytidyl-2C-methyl-D-erythritol synthase IspD (MEP cytidylyltransferase) (MCT)	intermediary metabolism and respiration	4024.34	24041.5
Rv3585	radA	DNA repair protein RadA (DNA repair protein SMS)	information pathways	4026.44	49881
Rv3588c	canB	Beta-carbonic anhydrase CanB	intermediary metabolism and respiration	4029.87	21791.8
Rv3590c	PE_PGRS58	PE-PGRS family protein PE_PGRS58	PE/PPE	4031.4	48398.3
Rv3591c	Rv3591c	Possible hydrolase	intermediary metabolism and respiration	4033.27	28510.4
Rv3592	mhuD	Possible heme degrading protein MhuD	intermediary metabolism and respiration	4034.06	11184.7
Rv3594	Rv3594	Conserved hypothetical protein	conserved hypotheticals	4035.86	30643.7
Rv3596c	clpC1	Probable ATP-dependent protease ATP-binding subunit ClpC1	intermediary metabolism and respiration	4038.16	93552.4
Rv3603c	Rv3603c	Conserved hypothetical alanine and leucine rich protein	conserved hypotheticals	4045.21	31104.6
Rv3609c	folE	GTP cyclohydrolase I FolE (GTP-ch-I)	intermediary metabolism and respiration	4049.98	22394.7
Rv3610c	ftsH	Membrane-bound protease FtsH (cell division protein)	cell wall and cell processes	4050.6	81985.5
Rv3617	ephA	Probable epoxide hydrolase EphA (epoxide hydratase) (arene-oxide hydratase)	virulence-detoxification and adaptaion	4057.73	35096.6
Rv3624c	hpt	Hypoxanthine-guanine phosphoribosyltransferase Hpt (HGPRT) (HGPRTase) (hypoxanthine phosphoribosyltransferase) (imp pyrophosphorylase) (imp diphosphorylase) (transphosphoribosyltransferase) (guanine phosphoribosyltransferase)	intermediary metabolism and respiration	4063.25	23603.8
Rv3625c	mesJ	Possible cell cycle protein MesJ	cell wall and cell processes	4063.9	34129.9
Rv3627c	Rv3627c	Conserved protein	conserved hypotheticals	4065.9	46834.3
Rv3628	ppa	Inorganic pyrophosphatase Ppa (pyrophosphate phospho-hydrolase) (PPASE) (inorganic diphosphatase) (diphosphate phospho-hydrolase)	intermediary metabolism and respiration	4067.42	18296.6
Rv3629c	Rv3629c	Probable conserved integral membrane protein	cell wall and cell processes	4067.96	39311.5
Rv3633	Rv3633	Conserved protein	conserved hypotheticals	4071.79	32447
Rv3634c	galE1	UDP-glucose 4-epimerase GalE1 (galactowaldenase) (UDP-galactose 4-epimerase) (uridine diphosphate galactose 4-epimerase) (uridine diphospho-galactose 4-epimerase)	intermediary metabolism and respiration	4072.67	33549.6
Rv3635	Rv3635	Probable conserved transmembrane protein	cell wall and cell processes	4073.63	63529.8
Rv3638	Rv3638	Possible transposase	Insertion seqs and phages	4076.98	27489.2
Rv3644c	Rv3644c	Possible DNA polymerase	information pathways	4081.52	41784.5
Rv3645	Rv3645	Probable conserved transmembrane protein	cell wall and cell processes	4082.81	58759.3
Rv3646c	topA	DNA topoisomerase I TopA (omega-protein) (relaxing enzyme) (untwisting enzyme) (swivelase) (type I DNA topoisomerase) (nicking-closing enzyme) (TOPO I)	information pathways	4084.45	102318
Rv3649	Rv3649	Probable helicase	information pathways	4088.78	81410.4
Rv3659c	Rv3659c	Conserved hypothetical protein	conserved hypotheticals	4096.94	36691.1
Rv3660c	Rv3660c	Conserved hypothetical protein	virulence-detoxification and adaptaion	4098.1	35807.2
Rv3661	Rv3661	Conserved hypothetical protein	virulence-detoxification and adaptaion	4099.65	30679.1
Rv3663c	dppD	Probable dipeptide-transport ATP-binding protein ABC transporter DppD	cell wall and cell processes	4102.03	58943.6
Rv3666c	dppA	Probable periplasmic dipeptide-binding lipoprotein DppA	cell wall and cell processes	4105.46	58381.5
Rv3667	acs	Acetyl-coenzyme A synthetase Acs (acetate--CoA ligase) (acetyl-CoA synthetase) (acetyl-CoA synthase) (acyl-activating enzyme) (acetate thiokinase) (acetyl-activating enzyme) (acetate--coenzyme A ligase) (acetyl-coenzyme A synthase)	lipid metabolism	4107.79	71443.9
Rv3668c	Rv3668c	Possible protease	intermediary metabolism and respiration	4109.78	23102.4
Rv3670	ephE	Possible epoxide hydrolase EphE (epoxide hydratase) (arene-oxide hydratase)	virulence-detoxification and adaptaion	4111.35	36333.6
Rv3671c	Rv3671c	Membrane-associated serine protease	intermediary metabolism and respiration	4112.32	40721.4
Rv3672c	Rv3672c	Conserved hypothetical protein	conserved hypotheticals	4113.52	28890.8
Rv3673c	Rv3673c	Possible membrane-anchored thioredoxin-like protein (thiol-disulfide interchange related protein)	intermediary metabolism and respiration	4114.47	23643.2
Rv3676	crp	Transcriptional regulatory protein Crp (Crp/Fnr-family)	regulatory proteins	4116.48	24759.3
Rv3678c	Rv3678c	Conserved protein	conserved hypotheticals	4118.06	15245.6
Rv3679	Rv3679	Probable anion transporter ATPase	cell wall and cell processes	4118.78	35856.3
Rv3680	Rv3680	Probable anion transporter ATPase	cell wall and cell processes	4119.79	41404.6
Rv3682	ponA2	Probable bifunctional membrane-associated penicillin-binding protein 1A/1B PonA2 (murein polymerase) [includes: penicillin-insensitive transglycosylase (peptidoglycan TGASE) + penicillin-sensitive transpeptidase (DD-transpeptidase)]	cell wall and cell processes	4121.92	84635.8
Rv3683	Rv3683	Conserved protein	conserved hypotheticals	4124.42	34394.4
Rv3685c	cyp137	Probable cytochrome P450 137 Cyp137	intermediary metabolism and respiration	4127.29	52265.6
Rv3688c	Rv3688c	Conserved protein	conserved hypotheticals	4129.89	16701.1
Rv3692	moxR2	Probable methanol dehydrogenase transcriptional regulatory protein MoxR2	regulatory proteins	4133.52	37904.4
Rv3696c	glpK	Probable glycerol kinase GlpK (ATP:glycerol 3-phosphotransferase) (glycerokinase) (GK)	intermediary metabolism and respiration	4138.2	55827.8
Rv3698	Rv3698	Conserved protein	conserved hypotheticals	4140.49	56929.5
Rv3699	Rv3699	Conserved protein	conserved hypotheticals	4142.04	24998.1
Rv3700c	Rv3700c	Conserved hypothetical protein	intermediary metabolism and respiration	4142.75	40446.1
Rv3703c	Rv3703c	Conserved hypothetical protein	conserved hypotheticals	4145.61	47106.9
Rv3708c	asd	Aspartate-semialdehyde dehydrogenase Asd (ASA dehydrogenase) (ASADH) (aspartic semialdehyde dehydrogenase) (L-aspartate-beta-semialdehyde dehydrogenase)	intermediary metabolism and respiration	4151.18	36230.2
Rv3709c	ask	Aspartokinase Ask (aspartate kinase) [contains: aspartokinase alpha subunit (Ask-alpha); and aspartokinase beta subunit (Ask-beta)]	intermediary metabolism and respiration	4152.22	44429.6
Rv3710	leuA	2-isopropylmalate synthase LeuA (alpha-isopropylmalate synthase) (alpha-IPM synthetase) (IPMS)	intermediary metabolism and respiration	4153.74	70081.6
Rv3711c	dnaQ	Probable DNA polymerase III (epsilon subunit) DnaQ	information pathways	4155.74	35749.9
Rv3712	Rv3712	Possible ligase	intermediary metabolism and respiration	4156.98	43389.4
Rv3717	Rv3717	Conserved hypothetical protein	conserved hypotheticals	4161.05	24836
Rv3719	Rv3719	Conserved protein	conserved hypotheticals	4162.31	53007
Rv3720	Rv3720	Possible fatty acid synthase	lipid metabolism	4163.74	46852.8
Rv3721c	dnaZX	DNA polymerase III (subunit gamma/tau) DnaZ/X	information pathways	4165	61891.3
Rv3722c	Rv3722c	Conserved protein	conserved hypotheticals	4166.82	47309
Rv3724B	cut5b	Probable cutinase [second part] Cut5b	cell wall and cell processes	4169.61	18755.2
Rv3726	Rv3726	Possible dehydrogenase	intermediary metabolism and respiration	4171.42	42035.8
Rv3728	Rv3728	Probable conserved two-domain membrane protein	cell wall and cell processes	4174.87	111232
Rv3729	Rv3729	Possible transferase	intermediary metabolism and respiration	4178.29	84129
Rv3731	ligC	Possible ATP-dependent DNA ligase LigC (polydeoxyribonucleotide synthase [ATP]) (polynucleotide ligase [ATP]) (sealase) (DNA repair protein) (DNA joinase)	information pathways	4181.76	40159.7
Rv3733c	Rv3733c	Conserved hypothetical protein	conserved hypotheticals	4184.01	18033.7
Rv3734c	tgs2	Putative triacylglycerol synthase (diacylglycerol acyltransferase) Tgs2	lipid metabolism	4184.53	49303.8
Rv3737	Rv3737	Probable conserved transmembrane protein	cell wall and cell processes	4187.7	54775.5
Rv3738c	PPE66	PPE family protein PPE66	PE/PPE	4189.29	31435.6
Rv3740c	Rv3740c	Possible triacylglycerol synthase (diacylglycerol acyltransferase)	lipid metabolism	4190.83	48352.9
Rv3742c	Rv3742c	Possible oxidoreductase	intermediary metabolism and respiration	4192.85	14195.2
Rv3743c	ctpJ	Probable cation transporter P-type ATPase CtpJ	cell wall and cell processes	4193.39	68612.7
Rv3755c	Rv3755c	Conserved protein	conserved hypotheticals	4201.29	21969.8
Rv3758c	proV	Possible osmoprotectant (glycine betaine/carnitine/choline/L-proline) transport ATP-binding protein ABC transporter ProV	virulence-detoxification and adaptaion	4203.29	39552.3
Rv3759c	proX	Possible osmoprotectant (glycine betaine/carnitine/choline/L-proline) binding lipoprotein ProX	virulence-detoxification and adaptaion	4204.43	33357.9
Rv3761c	fadE36	Possible acyl-CoA dehydrogenase FadE36	lipid metabolism	4205.86	38532.7
Rv3762c	Rv3762c	Possible hydrolase	intermediary metabolism and respiration	4207	68451
Rv3764c	tcrY	Possible two component sensor kinase TcrY	regulatory proteins	4209.58	50312.4
Rv3765c	tcrX	Probable two component transcriptional regulatory protein TcrX	regulatory proteins	4211.08	25843.8
Rv3772	hisC2	Probable histidinol-phosphate aminotransferase HisC2 (imidazole acetol-phosphate transaminase) (imidazolylacetolphosphate aminotransferase)	intermediary metabolism and respiration	4217.13	38007.5
Rv3774	echA21	Possible enoyl-CoA hydratase EchA21 (enoyl hydrase) (unsaturated acyl-CoA hydratase) (crotonase)	lipid metabolism	4218.85	29101.2
Rv3775	lipE	Probable lipase LipE	intermediary metabolism and respiration	4219.69	45273.7
Rv3777	Rv3777	Probable oxidoreductase	intermediary metabolism and respiration	4222.69	33931.3
Rv3783	rfbD	Probable O-antigen/lipopolysaccharide transport integral membrane protein ABC transporter RfbD	cell wall and cell processes	4229.26	32336.3
Rv3786c	Rv3786c	Unknown protein	conserved hypotheticals	4232.37	44944.1
Rv3787c	Rv3787c	Conserved hypothetical protein	conserved hypotheticals	4233.61	33358.4
Rv3788	Rv3788	Hypothetical protein	conserved hypotheticals	4234.78	17374.4
Rv3791	dprE2	Decaprenylphosphoryl-D-2-keto erythro pentose reductase	lipid metabolism	4237.17	27468.8
Rv3793	embC	Integral membrane indolylacetylinositol arabinosyltransferase EmbC (arabinosylindolylacetylinositol synthase)	cell wall and cell processes	4239.86	117490
Rv3794	embA	Integral membrane indolylacetylinositol arabinosyltransferase EmbA (arabinosylindolylacetylinositol synthase)	cell wall and cell processes	4243.23	115692
Rv3796	Rv3796	Conserved protein	conserved hypotheticals	4249.88	39443.6
Rv3797	fadE35	Probable acyl-CoA dehydrogenase FadE35	lipid metabolism	4251.08	65322.2
Rv3800c	pks13	Polyketide synthase Pks13	lipid metabolism	4255.94	186446
Rv3801c	fadD32	Fatty-acid-AMP ligase FadD32 (fatty-acid-AMP synthetase) (fatty-acid-AMP synthase). Also shown to have acyl-ACP ligase activity.	lipid metabolism	4261.15	69232
Rv3804c	fbpA	Secreted antigen 85-a FbpA (mycolyl transferase 85A) (fibronectin-binding protein A) (antigen 85 complex A)	lipid metabolism	4265.64	35686.2
Rv3806c	ubiA	Decaprenylphosphoryl-5-phosphoribose (DPPR) synthase (decaprenyl-phosphate 5-phosphoribosyltransferase)	cell wall and cell processes	4268.92	32654.5
Rv3808c	glfT2	Bifunctional UDP-galactofuranosyl transferase GlfT2	cell wall and cell processes	4270.37	71506.5
Rv3809c	glf	UDP-galactopyranose mutase Glf (UDP-GALP mutase) (NAD+-flavin adenine dinucleotide-requiring enzyme)	cell wall and cell processes	4272.28	45814.4
Rv3811	Rv3811	Conserved hypothetical protein	conserved hypotheticals	4274.8	57217.9
Rv3813c	Rv3813c	Conserved protein	conserved hypotheticals	4278.39	28515.4
Rv3814c	Rv3814c	Possible acyltransferase	intermediary metabolism and respiration	4279.23	29290.9
Rv3815c	Rv3815c	Possible acyltransferase	intermediary metabolism and respiration	4280.03	27672.9
Rv3820c	papA2	Possible conserved polyketide synthase associated protein PapA2	lipid metabolism	4284.42	52118
Rv3824c	papA1	Conserved polyketide synthase associated protein PapA1	lipid metabolism	4291.64	56095.8
Rv3825c	pks2	Polyketide synthase Pks2	lipid metabolism	4293.23	225758
Rv3826	fadD23	Probable fatty-acid-AMP ligase FadD23 (fatty-acid-AMP synthetase) (fatty-acid-AMP synthase)	lipid metabolism	4299.81	62840.8
Rv3827c	Rv3827c	Possible transposase	Insertion seqs and phages	4301.56	45864.4
Rv3828c	Rv3828c	Possible resolvase	Insertion seqs and phages	4302.79	22420.6
Rv3829c	Rv3829c	Probable dehydrogenase	intermediary metabolism and respiration	4303.4	57073.2
Rv3830c	Rv3830c	Transcriptional regulatory protein (probably TetR-family)	regulatory proteins	4305.06	23124.2
Rv3832c	Rv3832c	Conserved protein	conserved hypotheticals	4306.24	20766.8
Rv3833	Rv3833	Transcriptional regulatory protein (probably AraC-family)	regulatory proteins	4306.87	29472.6
Rv3836	Rv3836	Conserved hypothetical protein	conserved hypotheticals	4310.4	14994.5
Rv3837c	Rv3837c	Probable phosphoglycerate mutase (phosphoglyceromutase) (phosphoglycerate phosphomutase)	intermediary metabolism and respiration	4311.01	25019.1
Rv3839	Rv3839	Conserved hypothetical protein	conserved hypotheticals	4312.77	28292.6
Rv3840	Rv3840	Possible transcriptional regulatory protein	regulatory proteins	4313.57	14339.2
Rv3842c	glpQ1	Probable glycerophosphoryl diester phosphodiesterase GlpQ1 (glycerophosphodiester phosphodiesterase)	intermediary metabolism and respiration	4314.74	29917
Rv3846	sodA	Superoxide dismutase [FE] SodA	virulence-detoxification and adaptaion	4320.7	23001.9
Rv3853	rraA	Regulator of RNase E activity a RraA	regulatory proteins	4325.5	16203.4
Rv3855	ethR	Transcriptional regulatory repressor protein (TetR-family) EthR	regulatory proteins	4327.55	23724.7
Rv3856c	Rv3856c	Conserved hypothetical protein	conserved hypotheticals	4328.4	36701.4
Rv3858c	gltD	Probable NADH-dependent glutamate synthase (small subunit) GltD (L-glutamate synthase) (L-glutamate synthetase) (NADH-glutamate synthase) (glutamate synthase (NADH)) (GLTS beta chain) (NADPH-GOGAT)	intermediary metabolism and respiration	4330.04	53451.8
Rv3859c	gltB	Probable ferredoxin-dependent glutamate synthase [NADPH] (large subunit) GltB (L-glutamate synthase) (L-glutamate synthetase) (NADH-glutamate synthase) (glutamate synthase (NADH))(NADPH-GOGAT)	intermediary metabolism and respiration	4331.5	165943
Rv3863	Rv3863	Unknown alanine rich protein	conserved hypotheticals	4338.85	41087.6
Rv3868	eccA1	ESX conserved component EccA1. ESX-1 type VII secretion system protein.	cell wall and cell processes	4343.31	62425.6
Rv3870	eccCa1	ESX conserved component EccCa1. ESX-1 type VII secretion system protein. Possible transmembrane protein.	cell wall and cell processes	4346.48	80913
Rv3871	eccCb1	ESX conserved component EccCb1. ESX-1 type VII secretion system protein.	cell wall and cell processes	4348.83	64560.8
Rv3873	PPE68	PPE family protein PPE68	PE/PPE	4351.08	37330
Rv3876	espI	ESX-1 secretion-associated protein EspI. Conserved proline and alanine rich protein.	cell wall and cell processes	4353.01	70645.1
Rv3883c	mycP1	Membrane-anchored mycosin MycP1 (serine protease) (subtilisin-like protease) (subtilase-like) (mycosin-1)	intermediary metabolism and respiration	4363.42	45086
Rv3884c	eccA2	ESX conserved component EccA2. ESX-2 type VII secretion system protein. Probable CbxX/CfqX family protein.	cell wall and cell processes	4364.98	68041.1
Rv3886c	mycP2	Probable alanine and proline rich membrane-anchored mycosin MycP2 (serine protease) (subtilisin-like protease) (subtilase-like) (mycosin-2)	intermediary metabolism and respiration	4368.52	55594.4
Rv3887c	eccD2	ESX conserved component EccD2. ESX-2 type VII secretion system protein. Probable transmembrane protein.	cell wall and cell processes	4370.15	53246.1
Rv3888c	Rv3888c	Probable conserved membrane protein	cell wall and cell processes	4371.68	37691.8
Rv3904c	esxE	Putative ESAT-6 like protein EsxE (hypothetical alanine rich protein) (ESAT-6 like protein 12)	cell wall and cell processes	4390.44	9570.75
Rv3905c	esxF	Putative ESAT-6 like protein EsxF (hypothetical alanine and glycine rich protein) (ESAT-6 like protein 13)	cell wall and cell processes	4390.72	10459.6
Rv3907c	pcnA	Probable poly(A) polymerase PcnA (polynucleotide adenylyltransferase) (NTP polymerase) (RNA adenylating enzyme) (poly(A) polymerase)	information pathways	4391.63	53055.4
Rv3909	Rv3909	Conserved protein	conserved hypotheticals	4394.19	83877.4
Rv3910	Rv3910	Probable conserved transmembrane protein	cell wall and cell processes	4396.6	123564
Rv3914	trxC	Thioredoxin TrxC (TRX) (MPT46)	intermediary metabolism and respiration	4402.73	12544.5
Rv3919c	gid	Probable glucose-inhibited division protein B Gid	cell wall and cell processes	4407.53	24031.9
Rv3924c	rpmH	50S ribosomal protein L34 RpmH	information pathways	4410.79	5592.55

## Sheet: Sheet2
List of proteins in the hypothetical category identified as NTP binding in the NTPome
Rv0034
Rv0036c
Rv0038
Rv0047c
Rv0052
Rv0060
Rv0074
Rv0079
Rv0080
Rv0104
Rv0106
Rv0121c
Rv0140
Rv0142
Rv0163
Rv0164
Rv0181c
Rv0259c
Rv0295c
Rv0312
Rv0330c
Rv0333
Rv0345
Rv0356c
Rv0421c
Rv0433
Rv0434
Rv0455c
Rv0498
Rv0500A
Rv0504c
Rv0530
Rv0540
Rv0546c
Rv0566c
Rv0571c
Rv0577
Rv0579
Rv0597c
Rv0647c
Rv0679c
Rv0695
Rv0712
Rv0725c
Rv0759c
Rv0760c
Rv0767c
Rv0775
Rv0785
Rv0786c
Rv0791c
Rv0811c
Rv0856
Rv0885
Rv0887c
Rv0906
Rv0910
Rv0911
Rv0959
Rv0992c
Rv0998
Rv1003
Rv1059
Rv1060
Rv1061
Rv1065
Rv1084
Rv1112
Rv1119c
Rv1125
Rv1147
Rv1156
Rv1176c
Rv1190
Rv1192
Rv1205
Rv1215c
Rv1225c
Rv1232c
Rv1251c
Rv1261c
Rv1262c
Rv1277
Rv1278
Rv1287
Rv1288
Rv1314c
Rv1341
Rv1354c
Rv1356c
Rv1357c
Rv1366
Rv1367c
Rv1372
Rv1455
Rv1461
Rv1462
Rv1466
Rv1501
Rv1504c
Rv1513
Rv1514c
Rv1518
Rv1525
Rv1531
Rv1546
Rv1558
Rv1592c
Rv1597
Rv1598c
Rv1632c
Rv1637c
Rv1676
Rv1682
Rv1685c
Rv1706A
Rv1711
Rv1717
Rv1725c
Rv1734c
Rv1762c
Rv1770
Rv1772
Rv1827
Rv1828
Rv1830
Rv1836c
Rv1868
Rv1888A
Rv1889c
Rv1896c
Rv1898
Rv1907c
Rv1913
Rv1919c
Rv1975
Rv1998c
Rv2008c
Rv2018
Rv2024c
Rv2030c
Rv2032
Rv2047c
Rv2052c
Rv2054
Rv2061c
Rv2067c
Rv2125
Rv2143
Rv2148c
Rv2149c
Rv2159c
Rv2172c
Rv2182c
Rv2184c
Rv2205c
Rv2257c
Rv2293c
Rv2298
Rv2300c
Rv2305
Rv2307c
Rv2308
Rv2323c
Rv2327
Rv2365c
Rv2367c
Rv2372c
Rv2387
Rv2406c
Rv2411c
Rv2415c
Rv2417c
Rv2420c
Rv2423
Rv2426c
Rv2449c
Rv2466c
Rv2478c
Rv2491
Rv2492
Rv2510c
Rv2514c
Rv2522c
Rv2554c
Rv2556c
Rv2559c
Rv2567
Rv2570
Rv2577
Rv2603c
Rv2614A
Rv2626c
Rv2630
Rv2631
Rv2636
Rv2641
Rv2670c
Rv2675c
Rv2676c
Rv2683
Rv2694c
Rv2705c
Rv2714
Rv2720
Rv2728c
Rv2733c
Rv2749
Rv2751
Rv2778c
Rv2787
Rv2795c
Rv2797c
Rv2798c
Rv2803
Rv2804c
Rv2813
Rv2842c
Rv2868c
Rv2897c
Rv2915c
Rv2955c
Rv2956
Rv2974c
Rv2983
Rv2991
Rv3015c
Rv3026c
Rv3030
Rv3031
Rv3035
Rv3037c
Rv3072c
Rv3075c
Rv3091
Rv3094c
Rv3099c
Rv3114
Rv3129
Rv3131
Rv3178
Rv3179
Rv3209
Rv3224A
Rv3224B
Rv3226c
Rv3228
Rv3242c
Rv3256c
Rv3272
Rv3300c
Rv3337
Rv3360
Rv3369
Rv3376
Rv3403c
Rv3404c
Rv3422c
Rv3433c
Rv3438
Rv3471c
Rv3488
Rv3521
Rv3541c
Rv3577
Rv3594
Rv3603c
Rv3627c
Rv3633
Rv3659c
Rv3672c
Rv3678c
Rv3683
Rv3688c
Rv3698
Rv3699
Rv3703c
Rv3717
Rv3719
Rv3722c
Rv3733c
Rv3755c
Rv3786c
Rv3787c
Rv3788
Rv3796
Rv3811
Rv3813c
Rv3832c
Rv3836
Rv3839
Rv3856c
Rv3863
Rv3909
