# Supplementary material for: A genome-wide structure-based survey of nucleotide binding proteins in M. tuberculosis
Source: Sci Rep. 2017 Oct 2;7:12489. doi: 10.1038/s41598-017-12471-8 (PMC5624866; doi:10.1038/s41598-017-12471-8)
Supplement: Supplementary file 3 — Supplementary Table ST3 [file 41598_2017_12471_MOESM3_ESM.xlsx]

## Sheet: Top_scoring_hit_1768proteins
Pocket ID	Query motif	PMSmin	PMSmax	#Matched residues
Rv0001_r5	3qur_ADP_A_1260	0.624155	0.572695	10
Rv0006_3ilw_A_r1	3cyi_ATP_A_1	0.583193	0.583193	7
Rv0014c.2_r3	3sbx_AMP_A_188	0.626667	0.626667	10
Rv0015c.1_r4	3qur_ADP_A_1260	0.718715	0.575355	7
Rv0016c_3lo7_A_r13	3pnl_ADP_B_1211	0.659264	0.510176	14
Rv0017c_r27	2zkj_ADP_A_501	0.683511	0.538784	9
Rv0018c_r1	3pnl_ADP_B_1211	0.642899	0.545635	9
Rv0019c_r1	3hyo_ADP_A_281	0.586585	0.558653	9
Rv0020c_r7	2qv7_ADP_A_500	0.680808	0.550204	8
Rv0023_r2	3pnl_ADP_B_1211	0.567504	0.548588	11
Rv0024_r5	2zkj_ADP_A_501	0.56464	0.524675	10
Rv0032_r19	3t7m_UDP_A_264	0.520677	0.520677	10
Rv0034_r1	2zkj_ADP_A_501	0.545772	0.545772	8
Rv0036c_r1	3qur_ADP_A_1260	0.582794	0.558511	8
Rv0038_r5	3pnl_ADP_B_1211	0.569481	0.512566	8
Rv0041_r20	2cdu_ADP_A_501	0.563265	0.563265	9
Rv0042c_r12	3pnl_ADP_B_1211	0.645003	0.539451	7
Rv0043c_r3	2xwl_CTP_A_301	0.546512	0.546512	10
Rv0044c_r3	3hyo_ADP_A_281	0.56446	0.513742	10
Rv0045c_r3	3h5n_ATP_A_502	0.54023	0.54023	9
Rv0047c_r4	3m49_TDP_A_701	0.551977	0.516658	12
Rv0050.1_r8	3keu_ATP_A_407	0.558974	0.542289	15
Rv0051_r1	3keu_ATP_A_407	0.568521	0.535806	13
Rv0052_r6	3h5n_ATP_A_502	0.580762	0.52459	9
Rv0053_r6	3m6a_ADP_A_783	0.54449	0.54449	13
Rv0054_r8	3hyo_ADP_A_281	0.606272	0.527273	11
Rv0055_r3	3qur_ADP_A_1260	0.539894	0.517857	9
Rv0056_r1	3sbx_AMP_A_188	0.558431	0.558431	7
Rv0060.2_r2	3hyo_ADP_A_281	0.576074	0.524313	7
Rv0065_r10	3qur_ADP_A_1260	0.573582	0.573582	6
Rv0067c_r2	3keu_ATP_A_407	0.551787	0.535558	13
Rv0068_r10	3pnl_ADP_B_1211	0.622896	0.54062	10
Rv0070c_r15	3m49_TDP_A_701	0.573242	0.555044	11
Rv0073_r1	3sbx_AMP_A_188	0.594286	0.57098	9
Rv0074_r5	3keu_ATP_A_407	0.644505	0.5	12
Rv0075_r8	3pnl_ADP_B_1211	0.566335	0.547458	9
Rv0077c_r4	3keu_ATP_A_407	0.585253	0.516961	13
Rv0079_r2	3pnl_ADP_B_1211	0.692577	0.587798	9
Rv0080_r11	2cdu_ADP_A_501	0.61256	0.517551	8
Rv0082_r2	2cdu_ADP_A_501	0.578776	0.534691	11
Rv0085_r2	3qur_ADP_A_1260	0.570922	0.570922	8
Rv0086_r11	3m49_TDP_A_701	0.626776	0.606557	13
Rv0087_r2	3sbx_AMP_A_188	0.684706	0.587879	10
Rv0089_r5	3keu_ATP_A_407	0.588422	0.508998	13
Rv0092_r18	3sbx_AMP_A_188	0.636905	0.587451	9
Rv0096_r3	3l31_AMP_A_1	0.697561	0.507092	10
Rv0097_r3	4knz_UMC_A_901	0.56184	0.540639	10
Rv0098_2pfc_A_r7	2zkj_ADP_A_501	0.568134	0.568134	10
Rv0101.6_r6	3m6a_ADP_A_783	0.631206	0.581224	11
Rv0102.1_r6	3hyo_ADP_A_281	0.565854	0.538908	10
Rv0103c.1_r2	3m6a_ADP_A_783	0.583673	0.560784	11
Rv0104_r8	3pnl_ADP_B_1211	0.559906	0.523497	11
Rv0106_r18	3nyq_AMP_A_487	0.526427	0.50303	7
Rv0107c_r69	3pnl_ADP_B_1211	0.721216	0.510973	9
Rv0111_r2	2zkj_ADP_A_501	0.632425	0.52893	11
Rv0116c_r6	3keu_ATP_A_407	0.571687	0.523395	13
Rv0117_r3	3sbx_AMP_A_188	0.500392	0.500392	11
Rv0118c_r4	3qur_ADP_A_1260	0.566489	0.566489	7
Rv0119_r26	3keu_ATP_A_407	0.627976	0.572592	10
Rv0120c_r10	3m6a_ADP_A_783	0.55017	0.528163	10
Rv0121c_r1	3m49_TDP_A_701	0.624008	0.533695	14
Rv0125_r11	3pnl_ADP_B_1211	0.610754	0.590395	9
Rv0126_r7	3h5n_ATP_A_502	0.541353	0.522686	10
Rv0129c_1dqz_A_r1	2zkj_ADP_A_501	0.592888	0.570929	12
Rv0132c_r5	3t7m_UDP_A_264	0.5401	0.5401	10
Rv0135c_r6	3pnl_ADP_B_1211	0.565033	0.54588	8
Rv0136_r7	2xwl_CTP_A_301	0.587805	0.509514	8
Rv0139_r5	3pnl_ADP_B_1211	0.583333	0.544126	9
Rv0140_r6	3hyo_ADP_A_281	0.616725	0.536364	10
Rv0142_r1	3sbx_AMP_A_188	0.667451	0.594689	9
Rv0145_r2	3pnl_ADP_B_1211	0.79135	0.544869	12
Rv0147.1_r14	3pnl_ADP_B_1211	0.604909	0.604909	9
Rv0148_r4	3pnl_ADP_B_1211	0.666667	0.578609	11
Rv0149_r5	2zkj_ADP_A_501	0.612858	0.549499	10
Rv0152c_r5	2zkj_ADP_A_501	0.691327	0.568134	10
Rv0154c_r3	3keu_ATP_A_407	0.573477	0.506558	12
Rv0155_r1	3m49_TDP_A_701	0.548916	0.514881	12
Rv0157.1_r5	2zkj_ADP_A_501	0.543676	0.543676	10
Rv0159c_r11	2zkj_ADP_A_501	0.588534	0.566737	7
Rv0161_r1	3qur_ADP_A_1260	0.675476	0.566489	6
Rv0162c_r14	3pnl_ADP_B_1211	0.628872	0.60791	9
Rv0163_r8	2zkj_ADP_A_501	0.691787	0.500349	10
Rv0164_r2	2zkj_ADP_A_501	0.653878	0.559748	9
Rv0168_r1	3qur_ADP_A_1260	0.515957	0.515957	8
Rv0181c_r3	3sbx_AMP_A_188	0.621647	0.527059	7
Rv0186_r3	3qur_ADP_A_1260	0.610994	0.512411	6
Rv0194.4_r13	3pnl_ADP_B_1211	0.623612	0.623612	12
Rv0195_r1	3sbx_AMP_A_188	0.611765	0.588235	9
Rv0196_r1	3m49_TDP_A_701	0.537158	0.519831	14
Rv0197_r7	3keu_ATP_A_407	0.637268	0.507748	12
Rv0202c_r2	3qur_ADP_A_1260	0.569149	0.569149	8
Rv0204c_r4	3hyo_ADP_A_281	0.537747	0.512735	9
Rv0208c_r1	3keu_ATP_A_407	0.630484	0.530441	14
Rv0211_r10	3t7m_UDP_A_264	0.571429	0.551724	11
Rv0212c_r8	3sbx_AMP_A_188	0.593895	0.503529	9
Rv0214_r8	3h5n_ATP_A_502	0.613636	0.571688	11
Rv0215c_r4	3pnl_ADP_B_1211	0.677382	0.540326	8
Rv0216_2bi0_A_r3	3qur_ADP_A_1260	0.554117	0.531028	7
Rv0217c_r20	3l31_AMP_A_1	0.556738	0.534014	10
Rv0220_r7	2zkj_ADP_A_501	0.629898	0.606569	9
Rv0222_r5	2xwl_CTP_A_301	0.592683	0.513742	7
Rv0224c_r6	2zkj_ADP_A_501	0.568215	0.54717	11
Rv0225_r35	2cdu_ADP_A_501	0.569843	0.502857	8
Rv0229c_r2	3pnl_ADP_B_1211	0.55114	0.55114	11
Rv0230c_r1	3m6a_ADP_A_783	0.533878	0.533878	11
Rv0232_r3	3m49_TDP_A_701	0.567797	0.531465	11
Rv0233_3ee4_A_r2	3qur_ADP_A_1260	0.52039	0.52039	7
Rv0234c_r10	3pnl_ADP_B_1211	0.610754	0.610754	11
Rv0237_r6	3hyo_ADP_A_281	0.512195	0.512195	8
Rv0238_r5	3l31_AMP_A_1	0.763833	0.501773	8
Rv0240_r1	3m6a_ADP_A_783	0.510204	0.510204	8
Rv0241c_r10	2cdu_ADP_A_501	0.513469	0.513469	11
Rv0242c.1_r13	3pnl_ADP_B_1211	0.641558	0.57744	9
Rv0243_r8	3sbx_AMP_A_188	0.538776	0.517647	9
Rv0244c_r18	3qur_ADP_A_1260	0.570768	0.546986	10
Rv0245_r2	3l31_AMP_A_1	0.580019	0.555851	11
Rv0246_r13	3m49_TDP_A_701	0.525119	0.525119	10
Rv0247c_r18	3pnl_ADP_B_1211	0.618855	0.537113	12
Rv0248c_r10	3qur_ADP_A_1260	0.615248	0.590136	9
Rv0252_r18	3pnl_ADP_B_1211	0.656987	0.634717	11
Rv0253_r6	3qur_ADP_A_1260	0.600423	0.503546	7
Rv0254c_r12	3keu_ATP_A_407	0.542741	0.511509	9
Rv0255c_r2	3sbx_AMP_A_188	0.601633	0.578039	9
Rv0256c.2_r21	2zkj_ADP_A_501	0.627721	0.604472	10
Rv0259c_r4	3m6a_ADP_A_783	0.563265	0.563265	11
Rv0260c.4_r3	3qur_ADP_A_1260	0.685493	0.548759	9
Rv0262c_1m4i_A_r2	3keu_ATP_A_407	0.549977	0.518329	15
Rv0270.1_r7	3l31_AMP_A_1	0.638298	0.611702	9
Rv0275c_r17	3t7m_UDP_A_264	0.548148	0.510025	9
Rv0277c_r1	3sbx_AMP_A_188	0.643137	0.532468	9
Rv0279c_r8	2zkj_ADP_A_501	0.63522	0.612121	9
Rv0281_r5	2zkj_ADP_A_501	0.607966	0.585859	9
Rv0282_r8	3qur_ADP_A_1260	0.567068	0.54344	6
Rv0284_r1	2zkj_ADP_A_501	0.641569	0.571628	8
Rv0286_r5	2zkj_ADP_A_501	0.65098	0.580014	9
Rv0291.3_r5	2zkj_ADP_A_501	0.654787	0.566848	12
Rv0295c_r8	3hyo_ADP_A_281	0.555168	0.505285	10
Rv0296c_r12	2zkj_ADP_A_501	0.696577	0.526205	11
Rv0300_3h87_A_r8	3pnl_ADP_B_1211	0.583285	0.563842	11
Rv0301_r1	3pnl_ADP_B_1211	0.615915	0.574518	10
Rv0303_r5	2zkj_ADP_A_501	0.55279	0.512229	9
Rv0308_r6	2cdu_ADP_A_501	0.577959	0.555294	8
Rv0312_r9	3m6a_ADP_A_783	0.60461	0.556735	10
Rv0315_r3	3keu_ATP_A_407	0.60787	0.57289	14
Rv0317c_r1	3m49_TDP_A_701	0.545198	0.510312	11
Rv0319_r2	3hyo_ADP_A_281	0.554007	0.554007	10
Rv0322_r1	3hyo_ADP_A_281	0.535424	0.51052	7
Rv0324_r3	3sbx_AMP_A_188	0.583673	0.560784	9
Rv0327c_r2	3m6a_ADP_A_783	0.609694	0.585306	11
Rv0328_r22	3qur_ADP_A_1260	0.734929	0.558249	12
Rv0330c_r16	2zkj_ADP_A_501	0.592593	0.531328	10
Rv0331_r14	3sbx_AMP_A_188	0.619608	0.531987	9
Rv0333_r1	3pnl_ADP_B_1211	0.541204	0.541204	8
Rv0334_r2	3keu_ATP_A_407	0.60119	0.548168	12
Rv0337c_r11	3sbx_AMP_A_188	0.524082	0.503529	10
Rv0338c_r7	3keu_ATP_A_407	0.509724	0.509724	12
Rv0339c_r10	3qur_ADP_A_1260	0.662626	0.58156	9
Rv0342_r27	3pnl_ADP_B_1211	0.624781	0.565309	9
Rv0343_r5	3pnl_ADP_B_1211	0.554749	0.535944	10
Rv0345_r8	2zkj_ADP_A_501	0.513627	0.513627	8
Rv0346c_r5	2zkj_ADP_A_501	0.67645	0.565751	11
Rv0350.3_r5	3pnl_ADP_B_1211	0.686733	0.621364	11
Rv0351_r3	3sbx_AMP_A_188	0.506667	0.506667	8
Rv0352_r13	3cyi_ATP_A_1	0.630252	0.506073	7
Rv0353_r6	3pnl_ADP_B_1211	0.766219	0.542857	10
Rv0355c.2_r3	2zkj_ADP_A_501	0.693222	0.507937	8
Rv0356c_r4	2zkj_ADP_A_501	0.598882	0.598882	9
Rv0357c_r28	3pnl_ADP_B_1211	0.656341	0.539904	9
Rv0362_r5	3qur_ADP_A_1260	0.638647	0.585993	8
Rv0363c_r2	3m49_TDP_A_701	0.656267	0.596635	11
Rv0370c_r9	3hyo_ADP_A_281	0.578049	0.550523	10
Rv0373c_r9	3m49_TDP_A_701	0.641988	0.549073	9
Rv0375c_r12	3pnl_ADP_B_1211	0.597896	0.597896	8
Rv0377_r6	3sbx_AMP_A_188	0.653333	0.560943	9
Rv0380c_r2	3pnl_ADP_B_1211	0.626134	0.604909	8
Rv0382c_r13	3h5n_ATP_A_502	0.555354	0.555354	12
Rv0384c_r23	2zkj_ADP_A_501	0.566737	0.566737	10
Rv0386.3_r8	3pnl_ADP_B_1211	0.766803	0.55925	9
Rv0388c_r2	3l31_AMP_A_1	0.626272	0.600177	7
Rv0391_r5	3keu_ATP_A_407	0.570933	0.520579	13
Rv0392c_r8	2zkj_ADP_A_501	0.595388	0.553247	10
Rv0399c_r2	2cdu_ADP_A_501	0.580674	0.534694	9
Rv0400c_r21	3pnl_ADP_B_1211	0.575102	0.537705	13
Rv0405.6_r4	2zkj_ADP_A_501	0.60587	0.562987	9
Rv0407_r2	3keu_ATP_A_407	0.626124	0.535504	8
Rv0408_r4	3pnl_ADP_B_1211	0.694915	0.571635	12
Rv0409_r15	3qur_ADP_A_1260	0.563285	0.516844	9
Rv0410c.2_r5	3keu_ATP_A_407	0.640886	0.554382	15
Rv0411c_r11	3qur_ADP_A_1260	0.653277	0.547872	8
Rv0413_r9	3qur_ADP_A_1260	0.605708	0.507979	7
Rv0414c_r8	3hyo_ADP_A_281	0.541463	0.515679	8
Rv0417_r6	3qur_ADP_A_1260	0.58744	0.539007	8
Rv0418_r5	3keu_ATP_A_407	0.620979	0.602442	11
Rv0421c_r1	2xwl_CTP_A_301	0.584146	0.506342	9
Rv0422c_r2	3hyo_ADP_A_281	0.611538	0.554007	10
Rv0423c_r1	3keu_ATP_A_407	0.679783	0.556461	9
Rv0428c_r9	3m49_TDP_A_701	0.562665	0.527778	11
Rv0429c_r4	3pnl_ADP_B_1211	0.634132	0.634132	7
Rv0432_r2	2xwl_CTP_A_301	0.579281	0.529469	8
Rv0433_r1	3sbx_AMP_A_188	0.608627	0.542278	10
Rv0434_r4	3qur_ADP_A_1260	0.637373	0.610816	9
Rv0435c_r25	3qur_ADP_A_1260	0.528215	0.506206	7
Rv0438c_r2	3m6a_ADP_A_783	0.528163	0.528163	10
Rv0440.1_r41	3pnl_ADP_B_1211	0.714787	0.553143	9
Rv0445c_r4	2zkj_ADP_A_501	0.533194	0.513805	9
Rv0447c.1_r6	2zkj_ADP_A_501	0.560447	0.560447	8
Rv0450c_r15	3pnl_ADP_B_1211	0.615915	0.574518	10
Rv0452_r4	3qur_ADP_A_1260	0.640957	0.640957	9
Rv0455c_r5	2zkj_ADP_A_501	0.588235	0.545073	8
Rv0456c_r10	2zkj_ADP_A_501	0.667365	0.539548	12
Rv0458_r2	3m49_TDP_A_701	0.599683	0.5625	10
Rv0462_r34	3t7m_UDP_A_264	0.620301	0.523533	11
Rv0467_1f8m_A_r36	3m6a_ADP_A_783	0.564082	0.501451	9
Rv0472c_r5	3cyi_ATP_A_1	0.581513	0.549206	8
Rv0474_r6	3pnl_ADP_B_1211	0.58396	0.544711	10
Rv0478_r4	3l31_AMP_A_1	0.589539	0.521569	10
Rv0479c_r2	3pnl_ADP_B_1211	0.644737	0.601403	9
Rv0480c_r2	3pnl_ADP_B_1211	0.559906	0.541243	8
Rv0482_r4	3qur_ADP_A_1260	0.647343	0.593972	8
Rv0483_r1	3l31_AMP_A_1	0.619681	0.570612	9
Rv0485_r10	3pnl_ADP_B_1211	0.636591	0.593805	10
Rv0486_r1	3qur_ADP_A_1260	0.689218	0.578014	8
Rv0489_r13	3keu_ATP_A_407	0.653098	0.581087	13
Rv0492c_r1	3pnl_ADP_B_1211	0.65225	0.630508	8
Rv0494_r4	3qur_ADP_A_1260	0.649049	0.544326	6
Rv0498_r5	3keu_ATP_A_407	0.606061	0.509893	12
Rv0500_r8	3pnl_ADP_B_1211	0.63121	0.571126	14
Rv0500A_r1	3hyo_ADP_A_281	0.522648	0.522648	9
Rv0501_r10	3hyo_ADP_A_281	0.529268	0.504065	9
Rv0503c_3hem_A_r4	2zkj_ADP_A_501	0.583508	0.583508	11
Rv0504c_r1	2zkj_ADP_A_501	0.533382	0.513627	8
Rv0509_r7	3pnl_ADP_B_1211	0.591467	0.535167	9
Rv0510_r3	3qur_ADP_A_1260	0.612589	0.612589	7
Rv0512_r13	3sbx_AMP_A_188	0.632157	0.563242	11
Rv0516c_r2	3qur_ADP_A_1260	0.723171	0.525709	6
Rv0517_r1	2zkj_ADP_A_501	0.630328	0.527177	14
Rv0518_r7	3pnl_ADP_B_1211	0.618352	0.618352	11
Rv0519c_r7	2zkj_ADP_A_501	0.647843	0.577219	12
Rv0522_r23	2zkj_ADP_A_501	0.628232	0.583766	10
Rv0524_r4	3qur_ADP_A_1260	0.586869	0.515071	7
Rv0526_r1	2cdu_ADP_A_501	0.626263	0.506122	9
Rv0527_r2	2zkj_ADP_A_501	0.645702	0.645702	10
Rv0530_r6	2cdu_ADP_A_501	0.581869	0.513469	10
Rv0533c_r15	2zkj_ADP_A_501	0.642353	0.572327	10
Rv0535_r10	3pnl_ADP_B_1211	0.739334	0.572139	11
Rv0538_r10	2zkj_ADP_A_501	0.679001	0.512928	8
Rv0540_r5	3qur_ADP_A_1260	0.526596	0.526596	8
Rv0542c_r29	3nyq_AMP_A_487	0.530454	0.506342	12
Rv0545c_r5	2zkj_ADP_A_501	0.604472	0.604472	12
Rv0546c_r1	2cdu_ADP_A_501	0.601633	0.534833	10
Rv0547c.3_r1	3t7m_UDP_A_264	0.533117	0.514411	11
Rv0548c_r3	3keu_ATP_A_407	0.612845	0.612845	13
Rv0549c_r1	3keu_ATP_A_407	0.612981	0.576662	12
Rv0551c_r5	3pnl_ADP_B_1211	0.57744	0.558192	10
Rv0553_r5	3qur_ADP_A_1260	0.664734	0.609929	10
Rv0554_r2	3keu_ATP_A_407	0.625961	0.512403	11
Rv0555_r10	3m49_TDP_A_701	0.551031	0.533538	12
Rv0557_r2	3pnl_ADP_B_1211	0.637629	0.616014	10
Rv0560c_r7	3sbx_AMP_A_188	0.646275	0.597968	11
Rv0561c_r16	3m6a_ADP_A_783	0.629388	0.538784	11
Rv0562_r22	3qur_ADP_A_1260	0.578901	0.578901	8
Rv0564c_r19	3hyo_ADP_A_281	0.608595	0.553911	8
Rv0566c_r2	3qur_ADP_A_1260	0.569082	0.522163	7
Rv0568_r8	2zkj_ADP_A_501	0.643606	0.577068	8
Rv0570_r10	3t7m_UDP_A_264	0.549351	0.530075	12
Rv0571c.2_r1	3pnl_ADP_B_1211	0.636419	0.614845	10
Rv0573c_r8	2cdu_ADP_A_501	0.590194	0.520816	9
Rv0575c_r7	3keu_ATP_A_407	0.563094	0.515528	8
Rv0577_r1	3m49_TDP_A_701	0.620307	0.546853	12
Rv0579_r4	3m49_TDP_A_701	0.630625	0.570598	15
Rv0582_r2	3pnl_ADP_B_1211	0.555231	0.50238	9
Rv0585c_r6	2zkj_ADP_A_501	0.619846	0.619846	8
Rv0586_r17	2zkj_ADP_A_501	0.618449	0.554511	9
Rv0597c_r24	3m49_TDP_A_701	0.586885	0.567953	14
Rv0605_r2	3pnl_ADP_B_1211	0.621859	0.60113	8
Rv0609_r8	3pnl_ADP_B_1211	0.603741	0.583616	9
Rv0617_r8	3qur_ADP_A_1260	0.568262	0.523265	7
Rv0618_r8	2zkj_ADP_A_501	0.678546	0.548588	11
Rv0620_r3	3qur_ADP_A_1260	0.574747	0.504433	6
Rv0624_r13	3keu_ATP_A_407	0.560516	0.511081	12
Rv0629c.1_r7	3t7m_UDP_A_264	0.584586	0.584586	11
Rv0631c_r9	2cdu_ADP_A_501	0.550204	0.528627	9
Rv0632c_r4	2xwl_CTP_A_301	0.596341	0.516913	9
Rv0636_r2	2zkj_ADP_A_501	0.691787	0.500349	10
Rv0639_r2	3h5n_ATP_A_502	0.644042	0.516636	9
Rv0640_r1	3sbx_AMP_A_188	0.557551	0.535686	8
Rv0644c_r3	2cdu_ADP_A_501	0.557551	0.535686	9
Rv0645c_r3	3keu_ATP_A_407	0.567164	0.504628	12
Rv0647c_r9	3m6a_ADP_A_783	0.589388	0.566275	11
Rv0650_r23	3hyo_ADP_A_281	0.527294	0.527294	9
Rv0651_r17	2cdu_ADP_A_501	0.556735	0.514329	9
Rv0652_r6	3sbx_AMP_A_188	0.625882	0.5	10
Rv0653c_r3	3m49_TDP_A_701	0.644104	0.550882	12
Rv0654_r6	3pnl_ADP_B_1211	0.585622	0.547541	10
Rv0655_r8	3qur_ADP_A_1260	0.56383	0.540816	9
Rv0661c_r2	2cdu_ADP_A_501	0.585306	0.520319	10
Rv0663_r12	2zkj_ADP_A_501	0.501747	0.501747	11
Rv0665_r1	2qv7_ADP_A_500	0.521212	0.521212	8
Rv0667_r14	3keu_ATP_A_407	0.563094	0.546532	10
Rv0669c_r5	2zkj_ADP_A_501	0.6471	0.6471	9
Rv0670_r6	3sbx_AMP_A_188	0.595294	0.550798	9
Rv0671_r2	3keu_ATP_A_407	0.626984	0.571687	13
Rv0672_r28	2zkj_ADP_A_501	0.656883	0.531073	10
Rv0673_r24	3qur_ADP_A_1260	0.642706	0.539007	8
Rv0675_r6	2xwl_CTP_A_301	0.581395	0.508788	10
Rv0676c_r9	3sbx_AMP_A_188	0.605442	0.558431	8
Rv0679c_r1	2qv7_ADP_A_500	0.559596	0.559596	7
Rv0681_r6	2zkj_ADP_A_501	0.610063	0.528131	7
Rv0682_r4	3cyi_ATP_A_1	0.544538	0.544538	6
Rv0683_r11	3pnl_ADP_B_1211	0.604909	0.604909	10
Rv0684_r14	3m49_TDP_A_701	0.644805	0.525119	12
Rv0685_r9	3pnl_ADP_B_1211	0.618936	0.560021	9
Rv0688_r4	3m49_TDP_A_701	0.699101	0.517214	10
Rv0693_r5	2zkj_ADP_A_501	0.588534	0.566737	8
Rv0694_r2	3keu_ATP_A_407	0.608858	0.590683	10
Rv0695_r5	3pnl_ADP_B_1211	0.695936	0.560491	8
Rv0697_r10	2zkj_ADP_A_501	0.612858	0.512566	10
Rv0700_r4	3sbx_AMP_A_188	0.614118	0.54717	10
Rv0701_r11	3m49_TDP_A_701	0.564481	0.546272	14
Rv0702_r6	3qur_ADP_A_1260	0.665657	0.58422	10
Rv0703_r3	3pnl_ADP_B_1211	0.573377	0.516072	11
Rv0705_r5	3m49_TDP_A_701	0.623612	0.564252	8
Rv0707_r5	3pnl_ADP_B_1211	0.611923	0.591525	10
Rv0708_r3	3sbx_AMP_A_188	0.527843	0.507541	7
Rv0709_r3	2xwl_CTP_A_301	0.551684	0.502114	6
Rv0711_r9	3hyo_ADP_A_281	0.538908	0.538908	7
Rv0712_r12	3keu_ATP_A_407	0.616011	0.548089	12
Rv0713_r17	3pnl_ADP_B_1211	0.592257	0.57218	9
Rv0715_r9	3m6a_ADP_A_783	0.567177	0.54449	9
Rv0716_r2	2xwl_CTP_A_301	0.549683	0.525253	10
Rv0718_r7	2zkj_ADP_A_501	0.556953	0.5367	7
Rv0719_r2	3hyo_ADP_A_281	0.549361	0.549361	10
Rv0722_r1	3cyi_ATP_A_1	0.611742	0.542857	7
Rv0723_r9	3qur_ADP_A_1260	0.635307	0.532801	10
Rv0724.1_r1	3pnl_ADP_B_1211	0.622807	0.580947	9
Rv0725c_r17	3hyo_ADP_A_281	0.554007	0.504228	10
Rv0726c_r3	3pnl_ADP_B_1211	0.537113	0.537113	7
Rv0727c_r5	3m6a_ADP_A_783	0.569796	0.569796	10
Rv0728c_r2	3sbx_AMP_A_188	0.542041	0.500754	7
Rv0730_r2	3sbx_AMP_A_188	0.537255	0.516591	10
Rv0731c_r15	3keu_ATP_A_407	0.567164	0.550483	11
Rv0732_r9	3hyo_ADP_A_281	0.537747	0.537747	7
Rv0734_r14	3keu_ATP_A_407	0.532791	0.532791	13
Rv0735_r3	2zkj_ADP_A_501	0.587701	0.526942	11
Rv0737_r4	3pnl_ADP_B_1211	0.650505	0.564582	9
Rv0751c_r3	3qur_ADP_A_1260	0.578901	0.555272	9
Rv0752c_r1	2zkj_ADP_A_501	0.585631	0.563941	8
Rv0753c_r4	3qur_ADP_A_1260	0.711879	0.605581	10
Rv0754_r1	2zkj_ADP_A_501	0.649196	0.603247	11
Rv0755c_r1	2zkj_ADP_A_501	0.646401	0.505464	12
Rv0757_r16	3m49_TDP_A_701	0.603384	0.516056	11
Rv0758_r11	2zkj_ADP_A_501	0.582809	0.504537	10
Rv0759c_r10	3l31_AMP_A_1	0.574879	0.527482	6
Rv0760c_2a15_A_r1	3pnl_ADP_B_1211	0.536528	0.518644	11
Rv0764c_r20	3m6a_ADP_A_783	0.573061	0.550588	10
Rv0765c_r16	2xwl_CTP_A_301	0.551495	0.526427	8
Rv0766c_r3	3m49_TDP_A_701	0.591525	0.553675	12
Rv0767c_r3	3pnl_ADP_B_1211	0.58396	0.544711	9
Rv0768_r14	3cyi_ATP_A_1	0.547899	0.51746	7
Rv0772_r4	3hyo_ADP_A_281	0.55633	0.506342	9
Rv0773c_r9	3m49_TDP_A_701	0.562712	0.526705	11
Rv0774c_r13	3qur_ADP_A_1260	0.60727	0.582483	8
Rv0775_r22	3qur_ADP_A_1260	0.597518	0.550204	8
Rv0777_r20	3m49_TDP_A_701	0.634056	0.594742	15
Rv0778_r6	3sbx_AMP_A_188	0.552157	0.53092	9
Rv0781_r4	3keu_ATP_A_407	0.568069	0.520083	13
Rv0785_r1	3sbx_AMP_A_188	0.712474	0.528627	10
Rv0786c_r3	3pnl_ADP_B_1211	0.661017	0.54375	11
Rv0791c_r5	3keu_ATP_A_407	0.520579	0.505268	12
Rv0794c_r6	3keu_ATP_A_407	0.705111	0.506005	12
Rv0795_r3	3m6a_ADP_A_783	0.58156	0.53551	12
Rv0800_r5	3sbx_AMP_A_188	0.598431	0.575415	10
Rv0803_r6	3sbx_AMP_A_188	0.607143	0.56	9
Rv0805_3ib7_A_r1	3m49_TDP_A_701	0.589106	0.589106	16
Rv0808_r6	3qur_ADP_A_1260	0.625887	0.576327	9
Rv0809_r6	3sbx_AMP_A_188	0.541224	0.52	12
Rv0811c_r3	3m49_TDP_A_701	0.661026	0.548727	13
Rv0812_r2	3sbx_AMP_A_188	0.642353	0.572327	9
Rv0820_r2	3sbx_AMP_A_188	0.535686	0.535686	9
Rv0821c_r3	2zkj_ADP_A_501	0.600145	0.577918	10
Rv0823c_r3	3qur_ADP_A_1260	0.616135	0.567347	8
Rv0828c_r12	3qxh_ADP_A_222	0.505128	0.505128	9
Rv0830_r2	3keu_ATP_A_407	0.539123	0.539123	11
Rv0832_r2	3l31_AMP_A_1	0.581869	0.557624	11
Rv0845_r1	3hyo_ADP_A_281	0.540244	0.514518	6
Rv0846c_r33	3pnl_ADP_B_1211	0.662186	0.599154	10
Rv0848.1_r10	2zkj_ADP_A_501	0.598694	0.57652	11
Rv0851c_r8	3sbx_AMP_A_188	0.607059	0.561684	7
Rv0853c_r5	3sbx_AMP_A_188	0.559216	0.537707	11
Rv0855_2g04_A_r26	2zkj_ADP_A_501	0.625437	0.560777	11
Rv0856_r1	3qur_ADP_A_1260	0.633333	0.555851	7
Rv0858c_2o0r_A_r13	3m49_TDP_A_701	0.608475	0.56954	12
Rv0859_r17	3qur_ADP_A_1260	0.556738	0.534014	8
Rv0861c_r15	3m49_TDP_A_701	0.606029	0.58679	11
Rv0865_2g4r_A_r1	3h5n_ATP_A_502	0.549499	0.530551	10
Rv0867c_r5	3l31_AMP_A_1	0.605496	0.580782	10
Rv0868c_r1	3pnl_ADP_B_1211	0.532437	0.532437	8
Rv0869c_r4	2xwl_CTP_A_301	0.546512	0.546512	8
Rv0873_r4	3pnl_ADP_B_1211	0.713353	0.574518	12
Rv0880_r7	3hyo_ADP_A_281	0.545877	0.520487	6
Rv0881_r3	3qur_ADP_A_1260	0.688161	0.577128	8
Rv0884c_2fyf_A_r8	2zkj_ADP_A_501	0.526205	0.507071	8
Rv0885_r4	2zkj_ADP_A_501	0.652211	0.535989	8
Rv0886_r5	3pnl_ADP_B_1211	0.581454	0.542373	11
Rv0887c_r2	2xwl_CTP_A_301	0.513742	0.513742	8
Rv0889c_r12	3qur_ADP_A_1260	0.690603	0.587481	10
Rv0890c.3_r5	3m49_TDP_A_701	0.563723	0.563723	12
Rv0891c_r2	3sbx_AMP_A_188	0.590588	0.590588	8
Rv0892_r8	2zkj_ADP_A_501	0.701449	0.507338	7
Rv0893c_r7	3sbx_AMP_A_188	0.636078	0.566737	10
Rv0895_r6	2zkj_ADP_A_501	0.600871	0.578616	9
Rv0896_r3.pdb	1ckm_GTP_A_899	0.52	0.5	11
Rv0902c.1_r24	3qur_ADP_A_1260	0.625887	0.625887	11
Rv0904c_r4	3m49_TDP_A_701	0.573044	0.509859	10
Rv0905_r2	3h5n_ATP_A_502	0.642468	0.526786	12
Rv0906_r9	2cdu_ADP_A_501	0.573878	0.551373	12
Rv0907_r5	3m49_TDP_A_701	0.669487	0.539642	13
Rv0910_r2	3hyo_ADP_A_281	0.591026	0.535424	11
Rv0911_r8	2zkj_ADP_A_501	0.661775	0.535028	9
Rv0913c_r5	3m49_TDP_A_701	0.512956	0.512956	13
Rv0914c_r6	3pnl_ADP_B_1211	0.565751	0.565751	9
Rv0917_r17	2zkj_ADP_A_501	0.612482	0.589797	8
Rv0919_r3	3m49_TDP_A_701	0.61101	0.534109	12
Rv0921_r8	3sbx_AMP_A_188	0.529412	0.529412	6
Rv0927c_r7	2zkj_ADP_A_501	0.544375	0.524579	6
Rv0928_r15	3h5n_ATP_A_502	0.571688	0.552309	13
Rv0929_r13	3keu_ATP_A_407	0.592944	0.527565	12
Rv0931c_r4	3qur_ADP_A_1260	0.578901	0.578901	8
Rv0933_r19	2zkj_ADP_A_501	0.671769	0.552061	9
Rv0936_r7	2zkj_ADP_A_501	0.577649	0.556254	8
Rv0938_1vs0_A_r6	3hyo_ADP_A_281	0.55	0.52381	11
Rv0939.2_r7	3pnl_ADP_B_1211	0.651081	0.608743	10
Rv0945_r2	2zkj_ADP_A_501	0.691125	0.598306	9
Rv0946c_r24	3qur_ADP_A_1260	0.571693	0.547872	6
Rv0948c_r12	3cyi_ATP_A_1	0.581513	0.51952	8
Rv0949.2_r27	2zkj_ADP_A_501	0.621244	0.598653	10
Rv0951_r15	3nyq_AMP_A_487	0.556025	0.531313	9
Rv0952_r6	3pnl_ADP_B_1211	0.603751	0.583285	10
Rv0959_r2	2xwl_CTP_A_301	0.571882	0.546465	9
Rv0962c_r2	3pnl_ADP_B_1211	0.554144	0.535359	9
Rv0969_r6	3qur_ADP_A_1260	0.617336	0.51773	9
Rv0972c_r7	3t7m_UDP_A_264	0.572327	0.513158	11
Rv0973c_r2	3pnl_ADP_B_1211	0.717124	0.554953	9
Rv0974c_r2	2zkj_ADP_A_501	0.62334	0.558897	9
Rv0975c_r16	2xwl_CTP_A_301	0.54485	0.520085	8
Rv0978c_r3	2zkj_ADP_A_501	0.603774	0.603774	10
Rv0980c.1_r1	2zkj_ADP_A_501	0.574423	0.574423	8
Rv0981_r7	3m49_TDP_A_701	0.64569	0.535996	12
Rv0983_r2	3pnl_ADP_B_1211	0.590226	0.550555	10
Rv0984_r2	3pnl_ADP_B_1211	0.652882	0.609001	10
Rv0985c_r1	3hyo_ADP_A_281	0.560976	0.534262	9
Rv0986_r1	3l31_AMP_A_1	0.595745	0.571429	9
Rv0989c_r1	3qur_ADP_A_1260	0.633865	0.607993	9
Rv0992c_r1	2cdu_ADP_A_501	0.637551	0.525926	11
Rv0993_r5	3m6a_ADP_A_783	0.585306	0.520319	9
Rv0995_r12	3m49_TDP_A_701	0.533333	0.516129	12
Rv0998.2_r1	2zkj_ADP_A_501	0.628447	0.605171	11
Rv1002c_r4	3keu_ATP_A_407	0.517413	0.517413	10
Rv1003_r2	3m49_TDP_A_701	0.629508	0.609201	8
Rv1005c_r12	3t7m_UDP_A_264	0.557018	0.557018	9
Rv1007c_r6	2zkj_ADP_A_501	0.614256	0.591919	8
Rv1008_r10	2zkj_ADP_A_501	0.653389	0.510929	13
Rv1010_r4	3keu_ATP_A_407	0.668928	0.547575	12
Rv1014c_r4	3m49_TDP_A_701	0.63247	0.557576	12
Rv1016c_r5	2zkj_ADP_A_501	0.642907	0.502732	11
Rv1017c_r4	2zkj_ADP_A_501	0.699511	0.546995	11
Rv1018c_r27	3pnl_ADP_B_1211	0.591246	0.51315	6
Rv1019_r1	3l31_AMP_A_1	0.566489	0.566489	8
Rv1022_r2	2zkj_ADP_A_501	0.540881	0.521212	9
Rv1023_r3	3pnl_ADP_B_1211	0.73232	0.602404	11
Rv1026_r20	3pnl_ADP_B_1211	0.539451	0.539451	6
Rv1027c_r1	3m49_TDP_A_701	0.576271	0.539397	12
Rv1028c_r8	3pnl_ADP_B_1211	0.608416	0.550502	9
Rv1032c_r5	3pnl_ADP_B_1211	0.599065	0.599065	10
Rv1049_r14	3qur_ADP_A_1260	0.618794	0.593537	8
Rv1058_r8	3keu_ATP_A_407	0.604167	0.550882	9
Rv1059_r18	2zkj_ADP_A_501	0.615653	0.572078	9
Rv1060_r7	3sbx_AMP_A_188	0.643848	0.545882	8
Rv1061_r4	3l31_AMP_A_1	0.562943	0.562943	9
Rv1065_r3	3pnl_ADP_B_1211	0.623027	0.623027	11
Rv1070c_r9	3qur_ADP_A_1260	0.668687	0.586879	9
Rv1074c_r4	3pnl_ADP_B_1211	0.638808	0.578001	9
Rv1075c_r15	3qur_ADP_A_1260	0.632979	0.538462	8
Rv1079_r3	3qur_ADP_A_1260	0.613527	0.562943	8
Rv1082_r2	2zkj_ADP_A_501	0.663121	0.522711	9
Rv1084.2_r1	2zkj_ADP_A_501	0.638009	0.591195	8
Rv1086_r1	3keu_ATP_A_407	0.616915	0.533646	12
Rv1087.1_r6	3keu_ATP_A_407	0.605608	0.523865	10
Rv1090_r8	2zkj_ADP_A_501	0.622745	0.554857	10
Rv1093_r18	3h5n_ATP_A_502	0.53961	0.502722	10
Rv1096_r8	3sbx_AMP_A_188	0.632157	0.632157	10
Rv1098c_r15	3qxh_ADP_A_222	0.592308	0.563415	8
Rv1099c_r17	2cdu_ADP_A_501	0.564082	0.541961	10
Rv1104_r2	3qur_ADP_A_1260	0.524823	0.524823	11
Rv1105_r3	2cdu_ADP_A_501	0.541224	0.5	9
Rv1106c_r1	2cdu_ADP_A_501	0.621212	0.502041	11
Rv1110_r2	3cyi_ATP_A_1	0.573864	0.509244	6
Rv1112_r3	3sbx_AMP_A_188	0.586667	0.542816	11
Rv1119c_r1	2zkj_ADP_A_501	0.630204	0.539483	11
Rv1121_r7	3sbx_AMP_A_188	0.56	0.56	10
Rv1122_r5	2xwl_CTP_A_301	0.639744	0.527484	5
Rv1123c_r6	3pnl_ADP_B_1211	0.626936	0.544126	8
Rv1124_r6	3keu_ATP_A_407	0.639982	0.553599	14
Rv1125_r3	3qur_ADP_A_1260	0.634752	0.634752	10
Rv1127c_r8	3m49_TDP_A_701	0.545214	0.527906	13
Rv1131_r1	3m6a_ADP_A_783	0.593895	0.524082	9
Rv1133c_r15	3qur_ADP_A_1260	0.597518	0.573129	7
Rv1135c.2_r1	3l31_AMP_A_1	0.567068	0.54344	10
Rv1136_r4	3m49_TDP_A_701	0.641808	0.60074	13
Rv1141c_r12	2zkj_ADP_A_501	0.642907	0.556564	11
Rv1142c_r3	2zkj_ADP_A_501	0.526904	0.507744	9
Rv1143_2gci_A_r5	3m49_TDP_A_701	0.537158	0.519831	12
Rv1144_r15	3pnl_ADP_B_1211	0.685535	0.573349	8
Rv1146_r16	2zkj_ADP_A_501	0.659679	0.591479	10
Rv1147_r4	3keu_ATP_A_407	0.595658	0.515258	14
Rv1151c_r3	2xwl_CTP_A_301	0.534884	0.534884	9
Rv1152_r8	3pnl_ADP_B_1211	0.630041	0.630041	11
Rv1155_1w9a_A_r7	3pnl_ADP_B_1211	0.622505	0.601403	11
Rv1156_r4	2zkj_ADP_A_501	0.545249	0.505241	10
Rv1160_r2	3sbx_AMP_A_188	0.592653	0.569412	8
Rv1161_r64	2zkj_ADP_A_501	0.612482	0.589797	9
Rv1162_r13	3qur_ADP_A_1260	0.579787	0.556122	11
Rv1165_r3	3pnl_ADP_B_1211	0.627922	0.565167	8
Rv1166_r1	3keu_ATP_A_407	0.544231	0.511986	10
Rv1167c_r1	3qur_ADP_A_1260	0.671096	0.537234	7
Rv1168c_r3	2zkj_ADP_A_501	0.632653	0.519916	8
Rv1169c_r3	2qv7_ADP_A_500	0.595137	0.568687	7
Rv1173_r4	3pnl_ADP_B_1211	0.562613	0.543542	13
Rv1176c_r3	3keu_ATP_A_407	0.584803	0.551151	9
Rv1177_r5	3sbx_AMP_A_188	0.579608	0.536284	8
Rv1178_r7	3qur_ADP_A_1260	0.591312	0.591312	7
Rv1180_r6	2zkj_ADP_A_501	0.65898	0.612338	9
Rv1181.7_r4	3qur_ADP_A_1260	0.622572	0.596631	8
Rv1187_r7	3keu_ATP_A_407	0.5545	0.538191	9
Rv1188_r2	3m6a_ADP_A_783	0.533878	0.512941	10
Rv1190.1_r24	3nyq_AMP_A_487	0.549495	0.549495	8
Rv1192_r4	3sbx_AMP_A_188	0.654902	0.629713	9
Rv1193_r6	3sbx_AMP_A_188	0.617255	0.617255	10
Rv1200_r2	3m49_TDP_A_701	0.597814	0.57853	11
Rv1201c_r6	3qur_ADP_A_1260	0.596135	0.546986	10
Rv1202_r3	3m49_TDP_A_701	0.565309	0.547363	12
Rv1205_r1	3qur_ADP_A_1260	0.589899	0.51773	9
Rv1206_r3	2cdu_ADP_A_501	0.54449	0.523137	11
Rv1207_r9	3qur_ADP_A_1260	0.645455	0.566489	7
Rv1212c_r1	3pnl_ADP_B_1211	0.675044	0.572917	9
Rv1213_r3	3h5n_ATP_A_502	0.599516	0.599516	12
Rv1215c_r12	2zkj_ADP_A_501	0.657582	0.514208	8
Rv1218c_r2	3keu_ATP_A_407	0.556309	0.556309	12
Rv1221_r18	2cdu_ADP_A_501	0.567993	0.501224	13
Rv1223_r4	3pnl_ADP_B_1211	0.638808	0.559652	7
Rv1225c_r7	3hyo_ADP_A_281	0.585897	0.530778	8
Rv1229c_r4	2zkj_ADP_A_501	0.636078	0.566737	8
Rv1230c_r15	3pnl_ADP_B_1211	0.528346	0.510734	9
Rv1232c_r3	2zkj_ADP_A_501	0.690102	0.521314	8
Rv1236_r6	3keu_ATP_A_407	0.538928	0.52284	12
Rv1237_r10	3m49_TDP_A_701	0.604971	0.502195	11
Rv1238_r19	3qur_ADP_A_1260	0.62766	0.555294	9
Rv1239c_r4	3sbx_AMP_A_188	0.650505	0.505098	9
Rv1240_r2	3pnl_ADP_B_1211	0.654004	0.506106	9
Rv1242_r1	2zkj_ADP_A_501	0.552061	0.552061	10
Rv1245c_r12	2cdu_ADP_A_501	0.606531	0.560332	12
Rv1248c.2_r2	2zkj_ADP_A_501	0.636078	0.566737	10
Rv1250_r17	3keu_ATP_A_407	0.561737	0.545215	12
Rv1251c_r16	3pnl_ADP_B_1211	0.651666	0.553075	9
Rv1253_r19	3h5n_ATP_A_502	0.593466	0.502304	10
Rv1255c_r6	3keu_ATP_A_407	0.604704	0.553623	13
Rv1257c_r9	2zkj_ADP_A_501	0.567059	0.505241	8
Rv1258c_r10	3pnl_ADP_B_1211	0.700175	0.558508	13
Rv1259_r10	2zkj_ADP_A_501	0.573725	0.533117	9
Rv1261c_r3	3keu_ATP_A_407	0.521936	0.506585	11
Rv1262c_r20	3m6a_ADP_A_783	0.558367	0.536471	11
Rv1263_r8	3keu_ATP_A_407	0.640886	0.554382	10
Rv1266c.2_r4	3qur_ADP_A_1260	0.610546	0.585106	10
Rv1272c_r7	3keu_ATP_A_407	0.661692	0.527207	12
Rv1273c_r24	3qur_ADP_A_1260	0.600177	0.600177	11
Rv1277_r3	3m49_TDP_A_701	0.606557	0.568948	12
Rv1278_r5	3m49_TDP_A_701	0.554204	0.53661	11
Rv1279_r7	2zkj_ADP_A_501	0.60587	0.60587	10
Rv1281c_r1	3hyo_ADP_A_281	0.567944	0.567944	7
Rv1285_r14	3m49_TDP_A_701	0.7266	0.5087	11
Rv1286_r21	3hyo_ADP_A_281	0.55633	0.55633	11
Rv1287_r1	3sbx_AMP_A_188	0.681776	0.578039	9
Rv1288_r7	2zkj_ADP_A_501	0.680643	0.569258	11
Rv1292_r5	2zkj_ADP_A_501	0.698812	0.584454	8
Rv1293_r5	3pnl_ADP_B_1211	0.688486	0.584325	10
Rv1294_r5	3keu_ATP_A_407	0.578365	0.544098	13
Rv1295_2d1f_A_r6	3l31_AMP_A_1	0.656915	0.581176	12
Rv1296_r4	3hyo_ADP_A_281	0.592308	0.536585	10
Rv1297_r9	3t7m_UDP_A_264	0.612858	0.549499	11
Rv1300_r8	3keu_ATP_A_407	0.545002	0.528973	10
Rv1304_r6	2zkj_ADP_A_501	0.702306	0.54918	8
Rv1305_r5	2zkj_ADP_A_501	0.697502	0.526904	6
Rv1307_r3	3qur_ADP_A_1260	0.667828	0.509752	7
Rv1308_r6	3m49_TDP_A_701	0.653509	0.55156	9
Rv1309_r5	3pnl_ADP_B_1211	0.566335	0.547458	11
Rv1310_r1	3sbx_AMP_A_188	0.60549	0.560232	8
Rv1314c_2g2d_A_r5	3qur_ADP_A_1260	0.586879	0.519216	9
Rv1315_r25	3sbx_AMP_A_188	0.632157	0.632157	13
Rv1316c_r3	3m49_TDP_A_701	0.62782	0.529878	11
Rv1317c_r14	3qur_ADP_A_1260	0.572695	0.572695	8
Rv1318c.1_r6	3sbx_AMP_A_188	0.53098	0.53098	7
Rv1319c_r11	3keu_ATP_A_407	0.556643	0.540027	11
Rv1323_r15	3pnl_ADP_B_1211	0.595865	0.555815	10
Rv1324.3_r1	3m49_TDP_A_701	0.600121	0.52459	10
Rv1327c_r12	3m49_TDP_A_701	0.645161	0.551787	11
Rv1328_r6	2cdu_ADP_A_501	0.580408	0.536199	10
Rv1329c_r33	3t7m_UDP_A_264	0.563941	0.505639	12
Rv1330c_r13	3pnl_ADP_B_1211	0.653509	0.609585	11
Rv1336_r12	2zkj_ADP_A_501	0.639413	0.516949	11
Rv1338_r5	3pnl_ADP_B_1211	0.798948	0.566046	11
Rv1340_r8	3pnl_ADP_B_1211	0.665693	0.583205	10
Rv1341_r14	3sbx_AMP_A_188	0.541176	0.541176	7
Rv1345_r5	2zkj_ADP_A_501	0.599548	0.555556	9
Rv1346_r1	2xwl_CTP_A_301	0.5074	0.5074	8
Rv1348.1_r1	3sbx_AMP_A_188	0.591837	0.568627	7
Rv1349_r9	3keu_ATP_A_407	0.58209	0.532919	12
Rv1350_r5	3pnl_ADP_B_1211	0.54386	0.507306	9
Rv1353c_r2	3qur_ADP_A_1260	0.646623	0.619681	8
Rv1354c.4_r6	3keu_ATP_A_407	0.586946	0.569426	13
Rv1355c_r3	3m49_TDP_A_701	0.588136	0.550502	11
Rv1356c_r3	3keu_ATP_A_407	0.553143	0.553143	14
Rv1357c_r4	3hyo_ADP_A_281	0.652729	0.567677	8
Rv1358.5_r19	2zkj_ADP_A_501	0.570929	0.550168	9
Rv1359_r7	3keu_ATP_A_407	0.563094	0.546532	10
Rv1360_r10	3m6a_ADP_A_783	0.600816	0.534107	10
Rv1361c_r2	3hyo_ADP_A_281	0.537747	0.537747	7
Rv1364c_3ke6_A_r9	3pnl_ADP_B_1211	0.600818	0.600818	12
Rv1365c_r2	3hyo_ADP_A_281	0.591093	0.508711	7
Rv1366_r2	3m49_TDP_A_701	0.64569	0.535996	13
Rv1367c_r9	3m49_TDP_A_701	0.663277	0.620836	14
Rv1372_r2	3qur_ADP_A_1260	0.656028	0.558069	10
Rv1373_r2	3m49_TDP_A_701	0.603384	0.584229	10
Rv1380_r14	2zkj_ADP_A_501	0.614694	0.526205	10
Rv1381_r24	2zkj_ADP_A_501	0.592593	0.571044	9
Rv1383_r1	3qur_ADP_A_1260	0.586879	0.562925	7
Rv1384_r3	3keu_ATP_A_407	0.581185	0.547741	14
Rv1385_r2.pdb	3qur_ADP_A_1260	0.65	0.51	10
Rv1387_r4	2zkj_ADP_A_501	0.608853	0.586303	7
Rv1390_r1	3qur_ADP_A_1260	0.580676	0.532801	9
Rv1391_r2	3qur_ADP_A_1260	0.549491	0.526596	8
Rv1392_r14	3sbx_AMP_A_188	0.620392	0.620392	9
Rv1394c_r33	3l31_AMP_A_1	0.548759	0.526361	9
Rv1397c_r3	3m6a_ADP_A_783	0.546122	0.524706	9
Rv1399c_r1	3m49_TDP_A_701	0.624537	0.585813	12
Rv1402_r21	3pnl_ADP_B_1211	0.610169	0.534562	10
Rv1404_r3	3sbx_AMP_A_188	0.643707	0.593725	9
Rv1406_r9	3qur_ADP_A_1260	0.654334	0.548759	9
Rv1407_r5	3sbx_AMP_A_188	0.619608	0.531987	8
Rv1408_r7	3m49_TDP_A_701	0.612825	0.535695	12
Rv1409_r27	3pnl_ADP_B_1211	0.596727	0.596727	10
Rv1411c_3mh9_A_r9	2zkj_ADP_A_501	0.60587	0.506721	9
Rv1412_r2	3pnl_ADP_B_1211	0.660377	0.552309	13
Rv1415.3_r7	2xwl_CTP_A_301	0.610994	0.53469	9
Rv1416_2c92_A_r1	2xwl_CTP_A_301	0.54334	0.519192	9
Rv1420.4_r2	3qur_ADP_A_1260	0.589372	0.54078	7
Rv1425_r2	2qv7_ADP_A_500	0.582452	0.556566	10
Rv1426c_r3	2cdu_ADP_A_501	0.545068	0.523265	9
Rv1427c_r19	3keu_ATP_A_407	0.57033	0.57033	11
Rv1430.2_r4	2zkj_ADP_A_501	0.658281	0.611688	12
Rv1433_r9	3h5n_ATP_A_502	0.623569	0.560194	12
Rv1436_r7	3qur_ADP_A_1260	0.637411	0.637411	10
Rv1437_r5	3qur_ADP_A_1260	0.68617	0.631837	10
Rv1438_r10	3qur_ADP_A_1260	0.606846	0.58156	11
Rv1442_r5	2zkj_ADP_A_501	0.669462	0.541243	9
Rv1447c_r15	3keu_ATP_A_407	0.625961	0.541471	13
Rv1448c_r6	2xwl_CTP_A_301	0.539112	0.515152	8
Rv1449c_r21	3m6a_ADP_A_783	0.6	0.533382	8
Rv1452c_r2	2qv7_ADP_A_500	0.61324	0.533333	7
Rv1454c_r1	2zkj_ADP_A_501	0.609579	0.587002	10
Rv1455_r2	3sbx_AMP_A_188	0.545306	0.523922	10
Rv1458c_r10	3qur_ADP_A_1260	0.533688	0.533688	8
Rv1459c_r9	3qur_ADP_A_1260	0.598404	0.55102	7
Rv1460_r5	3sbx_AMP_A_188	0.607059	0.540881	7
Rv1461.3_r6	2zkj_ADP_A_501	0.604472	0.582492	8
Rv1462_r3	2zkj_ADP_A_501	0.563941	0.543434	9
Rv1463_r2	3keu_ATP_A_407	0.571235	0.538363	12
Rv1464_r9	3sbx_AMP_A_188	0.680784	0.563636	7
Rv1466_r2	3qur_ADP_A_1260	0.606763	0.556738	6
Rv1471_r6	3m6a_ADP_A_783	0.558511	0.514286	11
Rv1473_r27	3qur_ADP_A_1260	0.681818	0.571809	7
Rv1474c_r4	3m49_TDP_A_701	0.610734	0.571655	14
Rv1475c_r42	2zkj_ADP_A_501	0.649196	0.58208	11
Rv1477_3ne0_A1_r6	3qur_ADP_A_1260	0.618794	0.526395	7
Rv1478_r7	3keu_ATP_A_407	0.606151	0.552691	12
Rv1483_r12	3qur_ADP_A_1260	0.70296	0.589539	10
Rv1484_2h7m_A_r3	3m49_TDP_A_701	0.52036	0.50384	11
Rv1485_r5	3h5n_ATP_A_502	0.574675	0.53539	10
Rv1492_r4	3m49_TDP_A_701	0.673401	0.528821	11
Rv1493_r14	3pnl_ADP_B_1211	0.603741	0.564481	10
Rv1495_r3	3hyo_ADP_A_281	0.542683	0.516841	7
Rv1496_r7	3m49_TDP_A_701	0.672131	0.526294	12
Rv1501_r1	3h5n_ATP_A_502	0.593466	0.502304	9
Rv1504c_r10	3sbx_AMP_A_188	0.58902	0.566365	9
Rv1510_r1	2zkj_ADP_A_501	0.661775	0.614935	10
Rv1513_r10	3pnl_ADP_B_1211	0.654588	0.555556	8
Rv1514c_r2	3ly6_ATP_A_700	0.53003	0.53003	10
Rv1516c_r6	3keu_ATP_A_407	0.593397	0.543271	14
Rv1518_r13	3keu_ATP_A_407	0.510176	0.510176	11
Rv1523.1_r5	3keu_ATP_A_407	0.614202	0.516743	13
Rv1524_r19	2xwl_CTP_A_301	0.595819	0.542283	7
Rv1525_r3	3m49_TDP_A_701	0.508726	0.508726	8
Rv1527c.3_r11	3m49_TDP_A_701	0.571126	0.552995	12
Rv1530_r5	3keu_ATP_A_407	0.636816	0.507387	12
Rv1531_r5	3hyo_ADP_A_281	0.628734	0.513357	9
Rv1534_r1	2zkj_ADP_A_501	0.598882	0.556494	12
Rv1536.1_r46	3m49_TDP_A_701	0.571126	0.571126	13
Rv1537_r29	3sbx_AMP_A_188	0.671373	0.62119	10
Rv1538c_r13	3sbx_AMP_A_188	0.597647	0.597647	9
Rv1543_r14	3pnl_ADP_B_1211	0.646589	0.520748	6
Rv1544_r2	3h5n_ATP_A_502	0.583838	0.524501	12
Rv1546_r2	2zkj_ADP_A_501	0.570929	0.570929	7
Rv1547_r1	2zkj_ADP_A_501	0.740741	0.542755	11
Rv1550_r9	3m49_TDP_A_701	0.595628	0.576415	11
Rv1551_r9	2zkj_ADP_A_501	0.59434	0.572327	11
Rv1552_r10	3hyo_ADP_A_281	0.520325	0.520325	8
Rv1553_r12	3m49_TDP_A_701	0.554645	0.536753	13
Rv1556_r1	2zkj_ADP_A_501	0.572327	0.551515	10
Rv1557_r12	3qur_ADP_A_1260	0.621647	0.595745	8
Rv1558_r12	2cdu_ADP_A_501	0.592044	0.522449	11
Rv1559_r13	3nyq_AMP_A_487	0.550505	0.504163	10
Rv1561_r6	3t7m_UDP_A_264	0.526942	0.526942	11
Rv1563c_r22	3qur_ADP_A_1260	0.593895	0.569149	10
Rv1564c_r4	3t7m_UDP_A_264	0.603896	0.582707	12
Rv1566c_r3	2cdu_ADP_A_501	0.589286	0.565714	11
Rv1569_r16	3qur_ADP_A_1260	0.54344	0.54344	7
Rv1570_3fgn_A_r1	3pnl_ADP_B_1211	0.702513	0.577885	12
Rv1581c_r7	3hyo_ADP_A_281	0.529617	0.529617	7
Rv1586c_r20	3sbx_AMP_A_188	0.630952	0.581961	10
Rv1589_r13	3m49_TDP_A_701	0.63247	0.509804	12
Rv1592c_r5	3qur_ADP_A_1260	0.618871	0.593085	10
Rv1594_r4	3pnl_ADP_B_1211	0.635965	0.59322	9
Rv1595_r5	3pnl_ADP_B_1211	0.659933	0.572764	8
Rv1597_r13	3hyo_ADP_A_281	0.541231	0.541231	9
Rv1598c_r2	2zkj_ADP_A_501	0.620464	0.597484	8
Rv1600_r8	2zkj_ADP_A_501	0.603774	0.581412	9
Rv1602_r5	2zkj_ADP_A_501	0.55276	0.53266	9
Rv1604_r8	3qur_ADP_A_1260	0.698782	0.559397	10
Rv1605_r1	3sbx_AMP_A_188	0.595102	0.571765	10
Rv1607_r1	3pnl_ADP_B_1211	0.558153	0.521858	8
Rv1608c_r1	3qur_ADP_A_1260	0.634343	0.556738	7
Rv1609_r1	3pnl_ADP_B_1211	0.568058	0.548802	9
Rv1611_r4	3m6a_ADP_A_783	0.608163	0.56184	10
Rv1613_r19	3keu_ATP_A_407	0.561284	0.513872	14
Rv1617_r4	3sbx_AMP_A_188	0.570612	0.548235	10
Rv1620c_r4	3qur_ADP_A_1260	0.556522	0.510638	8
Rv1621c_r16	3sbx_AMP_A_188	0.596078	0.596078	12
Rv1624c_r8	3qur_ADP_A_1260	0.528369	0.528369	10
Rv1625c.1_r5	3sbx_AMP_A_188	0.577255	0.555053	9
Rv1626_1s8n_A_r1	2xwl_CTP_A_301	0.645074	0.505285	10
Rv1629_r30	3m49_TDP_A_701	0.547858	0.530466	12
Rv1630_r4	3m49_TDP_A_701	0.590693	0.590693	12
Rv1632c_r1	2cdu_ADP_A_501	0.520816	0.520816	9
Rv1634_r7	3l31_AMP_A_1	0.588652	0.520784	7
Rv1636_1tq8_A_r6	3nyq_AMP_A_487	0.53277	0.509091	9
Rv1637c_r8	3keu_ATP_A_407	0.582542	0.565408	13
Rv1638_r19	3m6a_ADP_A_783	0.556973	0.534694	12
Rv1646_r3	3qur_ADP_A_1260	0.555851	0.555851	8
Rv1647_r2	3qur_ADP_A_1260	0.566489	0.566489	9
Rv1648_r4	2cdu_ADP_A_501	0.581869	0.513469	10
Rv1649_r10	3m49_TDP_A_701	0.621469	0.581703	12
Rv1650_r1	3keu_ATP_A_407	0.566712	0.550044	15
Rv1652_r4	2zkj_ADP_A_501	0.72956	0.552089	12
Rv1653_r2	3pnl_ADP_B_1211	0.548217	0.548217	11
Rv1654_r18	3qur_ADP_A_1260	0.615248	0.615248	8
Rv1655_r3	3pnl_ADP_B_1211	0.680304	0.596006	9
Rv1656_r1	2xwl_CTP_A_301	0.546512	0.522222	6
Rv1657_3lap_A_r1	3m6a_ADP_A_783	0.573129	0.550204	10
Rv1658_r29	3keu_ATP_A_407	0.652646	0.52	13
Rv1659_r8	3l31_AMP_A_1	0.580676	0.532801	10
Rv1660_r1	2cdu_ADP_A_501	0.528912	0.507755	11
Rv1661.5_r9	3m49_TDP_A_701	0.579235	0.56055	13
Rv1662_r11	2zkj_ADP_A_501	0.613933	0.591195	10
Rv1663_r4	2xwl_CTP_A_301	0.54334	0.54334	8
Rv1664_r6	3hyo_ADP_A_281	0.583333	0.528455	9
Rv1665_r9	2zkj_ADP_A_501	0.603318	0.55905	10
Rv1667c_r9	2zkj_ADP_A_501	0.599419	0.577219	8
Rv1668c_r8	3qur_ADP_A_1260	0.582447	0.582447	7
Rv1672c_r8	2zkj_ADP_A_501	0.631803	0.519217	10
Rv1674c_r2	3hyo_ADP_A_281	0.526829	0.501742	8
Rv1675c_r7	3sbx_AMP_A_188	0.562353	0.562353	8
Rv1676_r2	3pnl_ADP_B_1211	0.635885	0.614689	11
Rv1677_r6	3cyi_ATP_A_1	0.609848	0.541176	5
Rv1679_r3	3t7m_UDP_A_264	0.525063	0.525063	9
Rv1682_r12	3qur_ADP_A_1260	0.607071	0.532801	8
Rv1683.3_r1	3m49_TDP_A_701	0.629379	0.589106	13
Rv1685c_r4	3keu_ATP_A_407	0.556177	0.539575	13
Rv1686c_r5	2zkj_ADP_A_501	0.626834	0.50678	10
Rv1687c_r16	3h5n_ATP_A_502	0.588627	0.568673	11
Rv1688_r13	3qur_ADP_A_1260	0.638298	0.638298	10
Rv1689_r5	2zkj_ADP_A_501	0.616352	0.616352	8
Rv1692_r20	3hyo_ADP_A_281	0.533101	0.533101	8
Rv1694.1_r1	3qur_ADP_A_1260	0.578901	0.555272	9
Rv1699_r8	2xwl_CTP_A_301	0.552846	0.503171	6
Rv1700_1mqe_A_r5	3m49_TDP_A_701	0.575687	0.520888	11
Rv1701_r16	3pnl_ADP_B_1211	0.630952	0.588545	11
Rv1705c_r12	2zkj_ADP_A_501	0.611461	0.589226	9
Rv1706A_r4	3hyo_ADP_A_281	0.550523	0.524917	6
Rv1706c_r10	2zkj_ADP_A_501	0.635919	0.570175	6
Rv1710_r7	3m49_TDP_A_701	0.570621	0.534109	12
Rv1711_r24	3qur_ADP_A_1260	0.613475	0.588435	9
Rv1712_r7	3hyo_ADP_A_281	0.595142	0.512195	9
Rv1713_r3	3keu_ATP_A_407	0.521483	0.521483	12
Rv1714_r20	3hyo_ADP_A_281	0.565854	0.538908	8
Rv1715_r6	3sbx_AMP_A_188	0.562353	0.562353	5
Rv1717_r9	3hyo_ADP_A_281	0.573751	0.522199	9
Rv1719_r8	2zkj_ADP_A_501	0.667553	0.526205	9
Rv1720c_r5	2cdu_ADP_A_501	0.55102	0.529412	11
Rv1722_r27	3keu_ATP_A_407	0.531886	0.516242	12
Rv1725c_r2	3pnl_ADP_B_1211	0.509059	0.509059	11
Rv1726_r13	3m49_TDP_A_701	0.528821	0.528821	12
Rv1729c_r1	3m49_TDP_A_701	0.592655	0.554733	11
Rv1730c_r25	3pnl_ADP_B_1211	0.564428	0.545295	9
Rv1734c_r1	3l31_AMP_A_1	0.505319	0.505319	9
Rv1736c.2_r2	2zkj_ADP_A_501	0.578616	0.518797	8
Rv1743_r3	3m49_TDP_A_701	0.586462	0.517016	11
Rv1746.2_r8	3m49_TDP_A_701	0.595981	0.577061	11
Rv1747.5_r5	3pnl_ADP_B_1211	0.674026	0.606663	15
Rv1751.1_r14	3sbx_AMP_A_188	0.565714	0.543529	9
Rv1758_r3	2zkj_ADP_A_501	0.612858	0.530551	10
Rv1760_r11	3pnl_ADP_B_1211	0.670368	0.587302	9
Rv1762c_r8	3hyo_ADP_A_281	0.552439	0.526132	9
Rv1770_r4	3sbx_AMP_A_188	0.563265	0.541176	8
Rv1771_r30	3sbx_AMP_A_188	0.604706	0.581448	9
Rv1772_r1	3cyi_ATP_A_1	0.573109	0.512012	7
Rv1773c_r3	2zkj_ADP_A_501	0.595294	0.530398	9
Rv1774_r33	3sbx_AMP_A_188	0.610196	0.564586	13
Rv1777_r3	2xwl_CTP_A_301	0.533776	0.509514	10
Rv1781c_r9	3m49_TDP_A_701	0.714437	0.55942	14
Rv1789_r2	2zkj_ADP_A_501	0.60587	0.583838	9
Rv1796_r45	3pnl_ADP_B_1211	0.701344	0.559441	12
Rv1800_r1	2zkj_ADP_A_501	0.611461	0.611461	10
Rv1802_r2	2zkj_ADP_A_501	0.649412	0.578616	8
Rv1807_r1	2zkj_ADP_A_501	0.662234	0.522013	9
Rv1808_r1	2zkj_ADP_A_501	0.672619	0.55276	9
Rv1817_r3	3keu_ATP_A_407	0.536409	0.536409	9
Rv1818c_r3	3qur_ADP_A_1260	0.557624	0.534864	8
Rv1819c_r3	3pnl_ADP_B_1211	0.680643	0.569258	8
Rv1820_r6	3sbx_AMP_A_188	0.568627	0.526125	8
Rv1821_r2	3keu_ATP_A_407	0.630484	0.530441	13
Rv1826_r3	3keu_ATP_A_407	0.55043	0.55043	11
Rv1827_r15	3sbx_AMP_A_188	0.612245	0.588235	9
Rv1828_r4	3keu_ATP_A_407	0.612374	0.523745	10
Rv1830_r1	3pnl_ADP_B_1211	0.627193	0.585038	11
Rv1833c_r5	2zkj_ADP_A_501	0.709993	0.555191	11
Rv1834_r1	3m49_TDP_A_701	0.629825	0.555245	12
Rv1836c.3_r6	3qur_ADP_A_1260	0.677305	0.533892	9
Rv1837c_r37	3keu_ATP_A_407	0.603365	0.567616	12
Rv1840c_r3	3qur_ADP_A_1260	0.746154	0.515957	8
Rv1841c_r1	3m6a_ADP_A_783	0.593469	0.593469	10
Rv1842c_r2	2zkj_ADP_A_501	0.672619	0.55276	6
Rv1843c_r32	2qv7_ADP_A_500	0.616162	0.616162	10
Rv1844c_r31	3qur_ADP_A_1260	0.658688	0.631803	7
Rv1846c_r13	3sbx_AMP_A_188	0.589804	0.589804	11
Rv1848_r1	3m49_TDP_A_701	0.579059	0.543155	12
Rv1850_r16	3keu_ATP_A_407	0.661692	0.527207	12
Rv1854c_r2	3pnl_ADP_B_1211	0.576271	0.538798	10
Rv1855c_r4	3qur_ADP_A_1260	0.622572	0.596631	6
Rv1857_r3	3nyq_AMP_A_487	0.501057	0.501057	13
Rv1858_r13	3hyo_ADP_A_281	0.589024	0.560976	10
Rv1859_r6	3pnl_ADP_B_1211	0.574108	0.554646	7
Rv1863c_r17	3hyo_ADP_A_281	0.556098	0.529617	9
Rv1865c_r8	3m6a_ADP_A_783	0.663673	0.509398	9
Rv1866_r18	3pnl_ADP_B_1211	0.599624	0.559322	9
Rv1868_r4	3sbx_AMP_A_188	0.663673	0.637647	9
Rv1869c_r7	3keu_ATP_A_407	0.59611	0.578578	13
Rv1872c_r12	3pnl_ADP_B_1211	0.684815	0.661601	10
Rv1876_r2	3keu_ATP_A_407	0.547716	0.531607	10
Rv1877_r12	2zkj_ADP_A_501	0.627755	0.537386	12
Rv1878_r16	3pnl_ADP_B_1211	0.660606	0.573349	12
Rv1882c_r5	3qur_ADP_A_1260	0.58422	0.560374	8
Rv1884c_r1	2zkj_ADP_A_501	0.60587	0.562987	9
Rv1885c_2fp1_A_r1	3pnl_ADP_B_1211	0.68498	0.546387	12
Rv1886c_r1	2zkj_ADP_A_501	0.68833	0.538251	8
Rv1888A_r5	2xwl_CTP_A_301	0.553911	0.553911	9
Rv1889c_r6	2zkj_ADP_A_501	0.56894	0.547869	8
Rv1895_r5	3pnl_ADP_B_1211	0.606776	0.586207	7
Rv1896c_r8	3sbx_AMP_A_188	0.616471	0.59276	9
Rv1898_r8	2zkj_ADP_A_501	0.701607	0.514081	10
Rv1899c_r7	3sbx_AMP_A_188	0.556122	0.512941	11
Rv1901.1_r1	3keu_ATP_A_407	0.583899	0.583899	15
Rv1902c_r13	3pnl_ADP_B_1211	0.635301	0.593989	11
Rv1903_r4	3hyo_ADP_A_281	0.538908	0.538908	9
Rv1905c_r1	3sbx_AMP_A_188	0.632941	0.505639	11
Rv1907c_r10	3cyi_ATP_A_1	0.543672	0.512605	9
Rv1908c_2cca_A_r15	2zkj_ADP_A_501	0.618449	0.53539	9
Rv1909c_r5	3qur_ADP_A_1260	0.6268	0.501773	8
Rv1910c_r8	3l31_AMP_A_1	0.59798	0.524823	8
Rv1911c_r8	2zkj_ADP_A_501	0.635919	0.550514	11
Rv1913_r1	3qur_ADP_A_1260	0.60727	0.582483	10
Rv1915.1_r3	2cdu_ADP_A_501	0.566531	0.544314	9
Rv1919c_r2	2fqx_GMP__400	0.545918	0.545918	8
Rv1923_r4	2cdu_ADP_A_501	0.577128	0.531429	11
Rv1926c_r1	2zkj_ADP_A_501	0.629804	0.561146	8
Rv1932_r4	3keu_ATP_A_407	0.642243	0.511712	11
Rv1933c_r1	3qur_ADP_A_1260	0.623188	0.571809	6
Rv1935c_r5	3keu_ATP_A_407	0.603347	0.536821	12
Rv1936_r4	3keu_ATP_A_407	0.510176	0.510176	11
Rv1937.2_r2	3hyo_ADP_A_281	0.555168	0.555168	8
Rv1940.4_r2	3keu_ATP_A_407	0.621438	0.585678	12
Rv1941_r3	3qur_ADP_A_1260	0.654255	0.535559	10
Rv1942c_r1	3hyo_ADP_A_281	0.53194	0.507198	8
Rv1953_r4	3m6a_ADP_A_783	0.582041	0.537707	13
Rv1956_r3	3l31_AMP_A_1	0.643848	0.617021	10
Rv1960c_r1	3l31_AMP_A_1	0.543016	0.52039	8
Rv1962c_r12	3pnl_ADP_B_1211	0.598052	0.538282	9
Rv1963c.2_r4	3pnl_ADP_B_1211	0.600818	0.561749	11
Rv1964_r4	3m49_TDP_A_701	0.557377	0.557377	7
Rv1975_r2	3hyo_ADP_A_281	0.576074	0.576074	7
Rv1979c_r41	2zkj_ADP_A_501	0.695652	0.525507	9
Rv1982c_r1	3qur_ADP_A_1260	0.583719	0.559397	8
Rv1983_r2	2zkj_ADP_A_501	0.669462	0.600251	11
Rv1984c_r2	3pnl_ADP_B_1211	0.604637	0.563998	10
Rv1985c_3isp_A_r3	2xwl_CTP_A_301	0.621564	0.568116	7
Rv1988_r1	3hyo_ADP_A_281	0.595819	0.518182	9
Rv1991c_r3	3m6a_ADP_A_783	0.611429	0.52341	10
Rv1992c_r17	3pnl_ADP_B_1211	0.599649	0.54257	5
Rv1994c_r2	3qur_ADP_A_1260	0.625793	0.524823	10
Rv1996.3_r1	3qur_ADP_A_1260	0.658562	0.552305	6
Rv1997_r12	2qv7_ADP_A_500	0.702564	0.553535	8
Rv1998c_r5	3hyo_ADP_A_281	0.5482	0.522702	11
Rv1999c_r2	2zkj_ADP_A_501	0.601056	0.556953	10
Rv2002_r2	2zkj_ADP_A_501	0.650594	0.583333	9
Rv2005c.3_r1	3m49_TDP_A_701	0.596045	0.557906	11
Rv2006.2_r3	3hyo_ADP_A_281	0.543902	0.518002	8
Rv2008c_r11	3keu_ATP_A_407	0.522145	0.506558	13
Rv2010_r2	2cdu_ADP_A_501	0.528912	0.507755	8
Rv2011c_r6	2xwl_CTP_A_301	0.60148	0.549758	9
Rv2017_r4	3m6a_ADP_A_783	0.618794	0.569796	9
Rv2018_r4	3m49_TDP_A_701	0.612825	0.535695	11
Rv2024c_r8	3t7m_UDP_A_264	0.559091	0.539474	11
Rv2026c.3_r2	3qur_ADP_A_1260	0.60461	0.60461	8
Rv2028c_r2	2zkj_ADP_A_501	0.620545	0.537205	10
Rv2029c_r5	2xwl_CTP_A_301	0.559814	0.509514	8
Rv2030c_r1	3nyq_AMP_A_487	0.539394	0.515942	9
Rv2031c_r1	3m6a_ADP_A_783	0.611429	0.504377	12
Rv2032_r4	3keu_ATP_A_407	0.63953	0.52351	13
Rv2037c_r1	3keu_ATP_A_407	0.553596	0.553596	15
Rv2038c_r25	3keu_ATP_A_407	0.588422	0.588422	11
Rv2041c_r4	2zkj_ADP_A_501	0.637255	0.590496	9
Rv2045c_r34	3sbx_AMP_A_188	0.621961	0.621961	9
Rv2047c.2_r2	3t7m_UDP_A_264	0.520779	0.502506	10
Rv2048c_r25	3qur_ADP_A_1260	0.632979	0.607143	11
Rv2051c.4_r5	3m6a_ADP_A_783	0.586122	0.563137	7
Rv2052c_r4	3m49_TDP_A_701	0.590164	0.590164	13
Rv2054_r3	3m6a_ADP_A_783	0.595918	0.510133	9
Rv2055c_r4	3m49_TDP_A_701	0.627193	0.52935	13
Rv2056c_r2	3cyi_ATP_A_1	0.534454	0.504762	7
Rv2061c_r11	3t7m_UDP_A_264	0.581145	0.540727	8
Rv2064_r8	3pnl_ADP_B_1211	0.673377	0.606078	11
Rv2066_r3	3keu_ATP_A_407	0.569878	0.553117	9
Rv2067c_r2	3pnl_ADP_B_1211	0.588627	0.568673	9
Rv2068c_r10	3m49_TDP_A_701	0.548916	0.53149	11
Rv2069_2o8x_A_r2	3pnl_ADP_B_1211	0.542045	0.52367	8
Rv2073c_r2	2zkj_ADP_A_501	0.586357	0.56464	9
Rv2074_2asf_A_r5	3pnl_ADP_B_1211	0.724722	0.528559	10
Rv2075c.2_r1	2zkj_ADP_A_501	0.723671	0.52341	9
Rv2088_r18	3qur_ADP_A_1260	0.700846	0.587766	7
Rv2089c_r4	3hyo_ADP_A_281	0.520325	0.520325	10
Rv2090_r6	3m49_TDP_A_701	0.580645	0.511888	12
Rv2092c_r2	3sbx_AMP_A_188	0.578039	0.578039	10
Rv2101.1_r4	3m49_TDP_A_701	0.566367	0.566367	13
Rv2107_r5	3cyi_ATP_A_1	0.615126	0.520626	8
Rv2109c_3mi0_A_r3	3qur_ADP_A_1260	0.633333	0.555851	10
Rv2110c_r10	2xwl_CTP_A_301	0.523256	0.5	9
Rv2113.2_r4	2zkj_ADP_A_501	0.612858	0.590572	10
Rv2115c_3fp9_A_r8	3m6a_ADP_A_783	0.558367	0.558367	10
Rv2118c_1i9g_A_r4	3keu_ATP_A_407	0.585256	0.535818	11
Rv2121c_r1	3m49_TDP_A_701	0.655777	0.573242	10
Rv2122c_1y6x_A_r2	2zkj_ADP_A_501	0.559748	0.52013	10
Rv2124c_r30	3m49_TDP_A_701	0.581421	0.562665	14
Rv2125_r3	2zkj_ADP_A_501	0.575472	0.554158	10
Rv2127_r6	3nyq_AMP_A_487	0.529293	0.529293	8
Rv2129c_r2	3m49_TDP_A_701	0.580226	0.543099	12
Rv2130c_r4	2zkj_ADP_A_501	0.597285	0.553459	10
Rv2138.1_r1	3keu_ATP_A_407	0.636364	0.550469	12
Rv2139_r21	3l31_AMP_A_1	0.616135	0.616135	9
Rv2141c_r21	3m49_TDP_A_701	0.598625	0.511986	12
Rv2143_r1	3qur_ADP_A_1260	0.549491	0.526596	9
Rv2145c_r5	3cyi_ATP_A_1	0.638655	0.512821	6
Rv2148c_r8	2xwl_CTP_A_301	0.533827	0.510101	8
Rv2149c_r7	3cyi_ATP_A_1	0.536134	0.536134	5
Rv2150c_r2	3pnl_ADP_B_1211	0.537594	0.501461	8
Rv2153c_r2	3m49_TDP_A_701	0.590693	0.520746	9
Rv2155c_r12	3hyo_ADP_A_281	0.571795	0.518002	8
Rv2156c_r1	2zkj_ADP_A_501	0.577219	0.536364	10
Rv2158c.1_r42	2zkj_ADP_A_501	0.506639	0.506639	9
Rv2159c_r1	3keu_ATP_A_407	0.572028	0.554953	9
Rv2160c_r5	3keu_ATP_A_407	0.554327	0.521483	12
Rv2161c_r5	2zkj_ADP_A_501	0.637317	0.533022	12
Rv2163c_r19	3t7m_UDP_A_264	0.552632	0.515488	9
Rv2170_r3	3m49_TDP_A_701	0.560021	0.509135	10
Rv2172c_r1	3keu_ATP_A_407	0.60199	0.551139	12
Rv2176_r13	3m6a_ADP_A_783	0.542857	0.542857	8
Rv2181_r2	3keu_ATP_A_407	0.636816	0.507387	13
Rv2182c_r3	2zkj_ADP_A_501	0.551363	0.531313	8
Rv2184c.3_r1	3hyo_ADP_A_281	0.565621	0.539313	6
Rv2188c_r33	3m49_TDP_A_701	0.546893	0.511898	11
Rv2190c.1_r2	3sbx_AMP_A_188	0.618039	0.594268	10
Rv2191_r12	3t7m_UDP_A_264	0.623434	0.562147	9
Rv2192c_r5	3sbx_AMP_A_188	0.589804	0.545718	8
Rv2193_r2	3l31_AMP_A_1	0.567376	0.544218	9
Rv2196_r12	3keu_ATP_A_407	0.575758	0.542626	9
Rv2197c_r3	2cdu_ADP_A_501	0.565714	0.522624	10
Rv2200c_r15	3keu_ATP_A_407	0.573496	0.525052	14
Rv2201_r4	3m6a_ADP_A_783	0.624242	0.50449	9
Rv2202c_r2	3qur_ADP_A_1260	0.611702	0.586735	12
Rv2205c_r6	3hyo_ADP_A_281	0.514518	0.514518	8
Rv2210c_r15	3pnl_ADP_B_1211	0.565033	0.54588	10
Rv2211c_r3	2zkj_ADP_A_501	0.569532	0.529221	12
Rv2213_r10	3pnl_ADP_B_1211	0.667365	0.558153	9
Rv2215_r14	2zkj_ADP_A_501	0.580014	0.580014	9
Rv2217_1w66_A_r3	3pnl_ADP_B_1211	0.562829	0.52623	9
Rv2218_r13	3pnl_ADP_B_1211	0.73232	0.566712	11
Rv2221c_r9	3hyo_ADP_A_281	0.540244	0.514518	9
Rv2223c_r9	3pnl_ADP_B_1211	0.648159	0.586462	9
Rv2224c_r6	3pnl_ADP_B_1211	0.563998	0.545198	9
Rv2225_1oy0_A_r15	3keu_ATP_A_407	0.507915	0.507915	10
Rv2228c_3hst_C_r5	2zkj_ADP_A_501	0.603075	0.522081	8
Rv2231c.1_r1	3keu_ATP_A_407	0.622632	0.549977	13
Rv2232_r2	3m49_TDP_A_701	0.61464	0.537282	11
Rv2238c_r1	3hyo_ADP_A_281	0.603239	0.519164	8
Rv2243_2qc3_A_r1	3qur_ADP_A_1260	0.589539	0.542857	9
Rv2246_2gp6_A_r20	2zkj_ADP_A_501	0.569532	0.529221	9
Rv2247_r11	2xwl_CTP_A_301	0.569767	0.520773	7
Rv2249c_r12	3sbx_AMP_A_188	0.584314	0.56184	8
Rv2250c_r4	3pnl_ADP_B_1211	0.62069	0.580328	9
Rv2251_r9	3pnl_ADP_B_1211	0.56166	0.56166	10
Rv2257c_r4	2cdu_ADP_A_501	0.525714	0.525714	9
Rv2259_r21	3qur_ADP_A_1260	0.64273	0.568627	7
Rv2261c_r3	2zkj_ADP_A_501	0.63135	0.607966	8
Rv2268c_r25	3pnl_ADP_B_1211	0.54588	0.527684	9
Rv2276_r5	3cyi_ATP_A_1	0.536542	0.505882	6
Rv2277c_r1	3m49_TDP_A_701	0.703704	0.552618	9
Rv2281_r3	2zkj_ADP_A_501	0.650218	0.626136	9
Rv2282c_r21	3pnl_ADP_B_1211	0.635338	0.592636	10
Rv2284_r18	3l31_AMP_A_1	0.526596	0.526596	9
Rv2287_r12	2zkj_ADP_A_501	0.678546	0.630519	10
Rv2291_r9	3pnl_ADP_B_1211	0.679135	0.541725	8
Rv2293c_r16	3pnl_ADP_B_1211	0.550514	0.531853	7
Rv2294_r15	3pnl_ADP_B_1211	0.619521	0.542755	9
Rv2296_r2	3sbx_AMP_A_188	0.592157	0.569382	7
Rv2298_r15	2cdu_ADP_A_501	0.557823	0.53551	10
Rv2299c_r19	3m49_TDP_A_701	0.593989	0.574828	10
Rv2300c_r17	3l31_AMP_A_1	0.648485	0.569149	9
Rv2305_r26	3pnl_ADP_B_1211	0.610754	0.552618	12
Rv2307c_r2	3sbx_AMP_A_188	0.649399	0.550588	13
Rv2308_r2	3pnl_ADP_B_1211	0.572898	0.553477	12
Rv2309c_r2	2cdu_ADP_A_501	0.57551	0.552941	9
Rv2316_r3	2zkj_ADP_A_501	0.650612	0.556953	8
Rv2317_r3	3qur_ADP_A_1260	0.609621	0.58422	6
Rv2318_r35	2zkj_ADP_A_501	0.589804	0.525507	10
Rv2319c.2_r1	2zkj_ADP_A_501	0.587083	0.565339	12
Rv2320c_r2	2zkj_ADP_A_501	0.618449	0.53539	8
Rv2322c_r11	3keu_ATP_A_407	0.601538	0.566922	12
Rv2323c_r2	3h5n_ATP_A_502	0.535088	0.516636	12
Rv2324_r4	3m49_TDP_A_701	0.554204	0.554204	12
Rv2326c_r19	3qur_ADP_A_1260	0.579787	0.533878	10
Rv2327_r1	3qur_ADP_A_1260	0.547826	0.50266	6
Rv2332_r12	3keu_ATP_A_407	0.568069	0.568069	10
Rv2334_r4	3pnl_ADP_B_1211	0.672706	0.628962	10
Rv2335_r5	2zkj_ADP_A_501	0.619048	0.508735	7
Rv2338c_r1	3qur_ADP_A_1260	0.522664	0.500887	8
Rv2339_r13	2zkj_ADP_A_501	0.754018	0.50303	9
Rv2343c.5_r1	2zkj_ADP_A_501	0.640811	0.501093	9
Rv2344c_r10	3m49_TDP_A_701	0.547458	0.512427	9
Rv2349c_r1	2cdu_ADP_A_501	0.61256	0.517551	9
Rv2350c_r4	3keu_ATP_A_407	0.575758	0.575758	16
Rv2352c_r2	2cdu_ADP_A_501	0.526531	0.526531	9
Rv2361c_r21	3hyo_ADP_A_281	0.570513	0.516841	8
Rv2362c_r15	3qur_ADP_A_1260	0.634752	0.608844	6
Rv2363_r4	3keu_ATP_A_407	0.579376	0.546036	10
Rv2364c_r1	3m49_TDP_A_701	0.659968	0.547849	12
Rv2365c_r8	3pnl_ADP_B_1211	0.610754	0.590395	10
Rv2366c_r3	3m6a_ADP_A_783	0.65551	0.521429	10
Rv2367c_r5	3qur_ADP_A_1260	0.593972	0.569728	8
Rv2368c_r3	3qur_ADP_A_1260	0.589372	0.54078	8
Rv2372c_r6	3qur_ADP_A_1260	0.611702	0.611702	11
Rv2373c_r2	3qur_ADP_A_1260	0.685284	0.606275	9
Rv2374c_r4	3pnl_ADP_B_1211	0.725307	0.596635	8
Rv2379c.2_r11	3m49_TDP_A_701	0.617134	0.597542	12
Rv2380c_r16	3sbx_AMP_A_188	0.601633	0.578039	10
Rv2381c_r18	3qur_ADP_A_1260	0.632979	0.607143	10
Rv2383c.4_r7	3m49_TDP_A_701	0.554645	0.536753	11
Rv2385_r8	3pnl_ADP_B_1211	0.586812	0.56692	9
Rv2386c_r2	3m6a_ADP_A_783	0.605714	0.518519	9
Rv2387.1_r8	3t7m_UDP_A_264	0.595388	0.533835	10
Rv2389c_r1	3keu_ATP_A_407	0.504749	0.504749	8
Rv2391_1zj9_A_r1	3pnl_ADP_B_1211	0.566335	0.547458	10
Rv2393.2_r5	3qur_ADP_A_1260	0.663848	0.556738	7
Rv2394.2_r4	3qur_ADP_A_1260	0.637411	0.637411	12
Rv2397c_r10	3m49_TDP_A_701	0.568852	0.550502	10
Rv2398c_r6	2zkj_ADP_A_501	0.688776	0.566038	11
Rv2399c.2_r1	3sbx_AMP_A_188	0.641633	0.616471	8
Rv2400c_r4	3qur_ADP_A_1260	0.674797	0.515071	7
Rv2404c_r21	2fqx_GMP__400	0.539116	0.517551	9
Rv2406c_r2	3pnl_ADP_B_1211	0.66532	0.57744	9
Rv2408_r3	3qur_ADP_A_1260	0.617021	0.591837	7
Rv2411c_r9	3keu_ATP_A_407	0.581185	0.547741	10
Rv2415c_r7	3t7m_UDP_A_264	0.557018	0.557018	13
Rv2417c_r14	3sbx_AMP_A_188	0.673725	0.538221	9
Rv2420c_r3	3m49_TDP_A_701	0.542077	0.52459	12
Rv2421c_r3	3keu_ATP_A_407	0.655812	0.536838	12
Rv2423.3_r2	3sbx_AMP_A_188	0.629252	0.580392	11
Rv2426c_r3	3pnl_ADP_B_1211	0.635301	0.55658	8
Rv2427c_r36	3sbx_AMP_A_188	0.565476	0.521569	9
Rv2428_r9	3pnl_ADP_B_1211	0.624675	0.562244	10
Rv2429_r8	2cdu_ADP_A_501	0.52898	0.508235	8
Rv2430c_r1	2zkj_ADP_A_501	0.635919	0.514124	9
Rv2434c_r6	3keu_ATP_A_407	0.521678	0.506106	10
Rv2435c_r10	3m49_TDP_A_701	0.603384	0.500878	14
Rv2436_3go6_A_r12	3m6a_ADP_A_783	0.551837	0.509804	8
Rv2439c_r4	3qur_ADP_A_1260	0.577128	0.577128	8
Rv2440c_r28	3hyo_ADP_A_281	0.62753	0.54007	9
Rv2441c_r5	2xwl_CTP_A_301	0.535991	0.511628	7
Rv2443_r1	3l31_AMP_A_1	0.591119	0.566489	11
Rv2444c_r7	3keu_ATP_A_407	0.674808	0.552388	14
Rv2448c_r12	3m49_TDP_A_701	0.638815	0.56317	13
Rv2449c_r6	3pnl_ADP_B_1211	0.589232	0.569258	10
Rv2450c_r2	3pnl_ADP_B_1211	0.53539	0.517241	10
Rv2453c_r3	3pnl_ADP_B_1211	0.587093	0.547633	8
Rv2455c_r3	2qv7_ADP_A_500	0.608595	0.529293	7
Rv2457c_r6	3m49_TDP_A_701	0.563388	0.545214	12
Rv2458_r22	3m49_TDP_A_701	0.568482	0.533234	10
Rv2459_r1	3keu_ATP_A_407	0.558118	0.558118	11
Rv2460c_r8	2zkj_ADP_A_501	0.596785	0.535088	11
Rv2461c_r5	3pnl_ADP_B_1211	0.557569	0.521311	9
Rv2463_r8	3keu_ATP_A_407	0.638889	0.582542	14
Rv2464c_r8	3m6a_ADP_A_783	0.589388	0.544495	9
Rv2465c_2vvp_A_r4	3pnl_ADP_B_1211	0.601299	0.541204	10
Rv2466c_r2	2xwl_CTP_A_301	0.564784	0.539112	10
Rv2467_r8	2fqx_GMP__400	0.562442	0.517007	8
Rv2477c_r16	3pnl_ADP_B_1211	0.591047	0.571011	12
Rv2478c_r7	2zkj_ADP_A_501	0.508735	0.508735	10
Rv2482c_r4	3sbx_AMP_A_188	0.593725	0.57089	8
Rv2484c_r1	3m49_TDP_A_701	0.52935	0.52935	9
Rv2485c.1_r10	3pnl_ADP_B_1211	0.531268	0.513559	9
Rv2486_r19	3qur_ADP_A_1260	0.587766	0.587766	8
Rv2488c.1_r7	3pnl_ADP_B_1211	0.629456	0.608475	9
Rv2491_r2	3pnl_ADP_B_1211	0.640909	0.576856	11
Rv2492_r17	2zkj_ADP_A_501	0.608163	0.520615	10
Rv2494_r3	2zkj_ADP_A_501	0.577918	0.556902	9
Rv2495c_r5	2zkj_ADP_A_501	0.701607	0.514081	11
Rv2498c_r2	3m49_TDP_A_701	0.627344	0.548387	11
Rv2499c_r3	3hyo_ADP_A_281	0.562137	0.562137	8
Rv2501c_r9	3pnl_ADP_B_1211	0.718878	0.650449	11
Rv2504c_r1	3m6a_ADP_A_783	0.593972	0.546939	11
Rv2505c_r32	3sbx_AMP_A_188	0.621176	0.574746	9
Rv2506_r3	3sbx_AMP_A_188	0.556078	0.556078	8
Rv2508c_r11	2zkj_ADP_A_501	0.655354	0.607268	8
Rv2509_r12	2qv7_ADP_A_500	0.55074	0.526263	7
Rv2510c_r7	2cdu_ADP_A_501	0.568878	0.546122	9
Rv2511_r8	3pnl_ADP_B_1211	0.655172	0.556052	11
Rv2514c_r2	2cdu_ADP_A_501	0.516735	0.516735	10
Rv2519_r9	3sbx_AMP_A_188	0.608627	0.563135	8
Rv2521_r1	3hyo_ADP_A_281	0.603239	0.519164	9
Rv2522c_r12	3sbx_AMP_A_188	0.543529	0.522624	8
Rv2524c_r3	3sbx_AMP_A_188	0.699608	0.647315	10
Rv2527_r1	3qur_ADP_A_1260	0.582794	0.558511	11
Rv2531c_r9	3keu_ATP_A_407	0.587019	0.552239	10
Rv2535c_r16	2xwl_CTP_A_301	0.588795	0.515264	9
Rv2537c_r3	3m6a_ADP_A_783	0.573878	0.573878	10
Rv2538c_r15	2xwl_CTP_A_301	0.55814	0.55814	9
Rv2539c_2iyv_A_r9	2qv7_ADP_A_500	0.59698	0.519192	11
Rv2540c_r5	3pnl_ADP_B_1211	0.533022	0.533022	9
Rv2554c_r1	3sbx_AMP_A_188	0.634286	0.609412	10
Rv2556c_r3	2xwl_CTP_A_301	0.586585	0.508457	6
Rv2559c_r3	3qur_ADP_A_1260	0.640071	0.613946	9
Rv2564_r14	2xwl_CTP_A_301	0.534884	0.510571	7
Rv2567_r9	3keu_ATP_A_407	0.591135	0.525956	16
Rv2570_r1	3m49_TDP_A_701	0.647805	0.554048	9
Rv2577.1_r1	3keu_ATP_A_407	0.564903	0.564903	13
Rv2581c_r7	3qur_ADP_A_1260	0.584541	0.536348	6
Rv2582_r7	3pnl_ADP_B_1211	0.738749	0.538789	10
Rv2583c.4_r5	3pnl_ADP_B_1211	0.765634	0.558397	11
Rv2584c_r14	3qur_ADP_A_1260	0.623188	0.571809	9
Rv2585c_r11	3keu_ATP_A_407	0.620536	0.565807	10
Rv2586c_r9	3keu_ATP_A_407	0.611111	0.557214	11
Rv2589_r2	3m49_TDP_A_701	0.653094	0.542142	10
Rv2590_r2	3pnl_ADP_B_1211	0.605566	0.585038	11
Rv2592c_r3	3hyo_ADP_A_281	0.567944	0.516913	8
Rv2594c_r3	3sbx_AMP_A_188	0.661961	0.589797	8
Rv2601.1_r13	2zkj_ADP_A_501	0.598882	0.577104	11
Rv2603c_r4	3keu_ATP_A_407	0.655812	0.508772	9
Rv2604c_r6	3h5n_ATP_A_502	0.525689	0.507562	11
Rv2605c_r1	3keu_ATP_A_407	0.694256	0.524607	12
Rv2606c_r15	3qur_ADP_A_1260	0.576768	0.506206	11
Rv2607_r11	3cyi_ATP_A_1	0.539496	0.539496	6
Rv2608_r3	2zkj_ADP_A_501	0.60181	0.557652	11
Rv2610c_r27	3sbx_AMP_A_188	0.683137	0.565584	12
Rv2613c.1_r5	3keu_ATP_A_407	0.59204	0.59204	10
Rv2614A_r2	3keu_ATP_A_407	0.625509	0.54108	11
Rv2615c_r3	3l31_AMP_A_1	0.555042	0.531915	7
Rv2621c_r1	3hyo_ADP_A_281	0.55122	0.524971	11
Rv2623_r8	3qur_ADP_A_1260	0.706156	0.539007	6
Rv2624c_r7	3m49_TDP_A_701	0.61872	0.580357	12
Rv2625c_r11	2qv7_ADP_A_500	0.577167	0.551515	8
Rv2626c_r6	3nyq_AMP_A_487	0.505051	0.505051	10
Rv2630_r2	3pnl_ADP_B_1211	0.616541	0.575102	9
Rv2631_r6	3pnl_ADP_B_1211	0.630041	0.60904	9
Rv2636.2_r1	3pnl_ADP_B_1211	0.697253	0.610855	13
Rv2640c_r7	3m6a_ADP_A_783	0.573061	0.529412	11
Rv2641.2_r8	3pnl_ADP_B_1211	0.569258	0.569258	9
Rv2642_r6	2qv7_ADP_A_500	0.622622	0.594949	11
Rv2643.2_r3	3qur_ADP_A_1260	0.618794	0.569796	9
Rv2646_r8	2zkj_ADP_A_501	0.648498	0.542373	9
Rv2650c_r21	3pnl_ADP_B_1211	0.50263	0.50263	11
Rv2667_r1	3sbx_AMP_A_188	0.665657	0.516863	10
Rv2670c_r12	3qur_ADP_A_1260	0.535615	0.513298	8
Rv2671_r1	3cyi_ATP_A_1	0.672269	0.539811	8
Rv2675c_r4	2zkj_ADP_A_501	0.584906	0.506352	11
Rv2676c_r3	3hyo_ADP_A_281	0.551684	0.526024	10
Rv2678c_r2	3sbx_AMP_A_188	0.621599	0.573333	9
Rv2679_r2	3m6a_ADP_A_783	0.596088	0.572245	11
Rv2683_r7	3t7m_UDP_A_264	0.515664	0.515664	8
Rv2687c_r2	2zkj_ADP_A_501	0.633823	0.548699	9
Rv2688c_r15	3qur_ADP_A_1260	0.622572	0.596631	11
Rv2691_r2	2qv7_ADP_A_500	0.571717	0.54686	9
Rv2694c_r2	3qur_ADP_A_1260	0.550532	0.550532	9
Rv2697c_1sjn_A_r2	3qur_ADP_A_1260	0.722518	0.548822	11
Rv2701c_r3	3t7m_UDP_A_264	0.567677	0.528195	11
Rv2703_r35	3cyi_ATP_A_1	0.561345	0.530159	8
Rv2705c_r1	3m49_TDP_A_701	0.539891	0.522475	15
Rv2710_r6	3m49_TDP_A_701	0.637845	0.53834	8
Rv2711_2isz_A_r3	2xwl_CTP_A_301	0.501701	0.501701	9
Rv2714_r1	3m49_TDP_A_701	0.570056	0.53358	12
Rv2720_r2	3hyo_ADP_A_281	0.552439	0.526132	7
Rv2724c_r6	2zkj_ADP_A_501	0.647843	0.577219	9
Rv2726c_r2	3pnl_ADP_B_1211	0.643483	0.622034	9
Rv2727c_r5	3pnl_ADP_B_1211	0.663939	0.563492	10
Rv2728c_r8	2zkj_ADP_A_501	0.581412	0.54026	7
Rv2733c_r7	2zkj_ADP_A_501	0.566737	0.566737	9
Rv2737c.9_r7	3m49_TDP_A_701	0.595628	0.576415	11
Rv2745c_r1	3pnl_ADP_B_1211	0.668615	0.585765	8
Rv2746c_r5	3pnl_ADP_B_1211	0.615288	0.573933	10
Rv2747_r5	2cdu_ADP_A_501	0.555102	0.512821	9
Rv2748c_r2	3sbx_AMP_A_188	0.62902	0.560447	10
Rv2749_r4	2zkj_ADP_A_501	0.577918	0.577918	8
Rv2750_r4	3hyo_ADP_A_281	0.55	0.52381	8
Rv2751_r6	3keu_ATP_A_407	0.597567	0.511081	11
Rv2753c_r4	3keu_ATP_A_407	0.566827	0.533243	14
Rv2756c_r12	3m49_TDP_A_701	0.614689	0.575357	11
Rv2759c_r8	3keu_ATP_A_407	0.688829	0.595853	12
Rv2761c_r2	3pnl_ADP_B_1211	0.652148	0.630041	9
Rv2763c_r2	3cyi_ATP_A_1	0.551261	0.551261	8
Rv2765_r2	3hyo_ADP_A_281	0.547038	0.547038	9
Rv2766c_r3	3pnl_ADP_B_1211	0.615488	0.534191	9
Rv2770c_r9	3keu_ATP_A_407	0.574401	0.52588	12
Rv2773c_r11	3pnl_ADP_B_1211	0.576856	0.557627	10
Rv2775_r4	2xwl_CTP_A_301	0.532669	0.508457	8
Rv2776c_r24	3pnl_ADP_B_1211	0.797195	0.504998	11
Rv2778c_r2	3m49_TDP_A_701	0.519831	0.519831	10
Rv2780_r20	3sbx_AMP_A_188	0.55451	0.55451	8
Rv2781c_r5	3qur_ADP_A_1260	0.656448	0.550532	8
Rv2783c_r30	3sbx_AMP_A_188	0.671373	0.576431	11
Rv2785c_r8	3pnl_ADP_B_1211	0.556984	0.520765	6
Rv2786c_r6	3sbx_AMP_A_188	0.588235	0.544267	12
Rv2787_r7	3qur_ADP_A_1260	0.621564	0.521277	8
Rv2788_r3	3m49_TDP_A_701	0.682708	0.519517	14
Rv2789c_r1	3m6a_ADP_A_783	0.522959	0.502041	9
Rv2790c_r31	3keu_ATP_A_407	0.573044	0.524638	11
Rv2792c_r10	3pnl_ADP_B_1211	0.617183	0.59661	8
Rv2794c_r6	3nyq_AMP_A_487	0.522222	0.522222	9
Rv2795c_r1	2cdu_ADP_A_501	0.550204	0.550204	10
Rv2797c_r9	3sbx_AMP_A_188	0.623299	0.574902	8
Rv2798c_r5	3qur_ADP_A_1260	0.582447	0.558673	6
Rv2800_r1	3pnl_ADP_B_1211	0.635209	0.613676	9
Rv2803_r1	2zkj_ADP_A_501	0.62119	0.598183	11
Rv2804c_r3	2qv7_ADP_A_500	0.639676	0.501057	10
Rv2813_r6	3sbx_AMP_A_188	0.69798	0.541961	7
Rv2829c_r2	3sbx_AMP_A_188	0.573582	0.507451	8
Rv2831_r24	3t7m_UDP_A_264	0.548822	0.510652	11
Rv2832c_r1	3keu_ATP_A_407	0.605156	0.554037	13
Rv2836c.2_r5	2zkj_ADP_A_501	0.61463	0.569532	8
Rv2838c_r6	3keu_ATP_A_407	0.569231	0.535504	8
Rv2839c_r22	3qur_ADP_A_1260	0.596631	0.572279	8
Rv2842c_r1	3sbx_AMP_A_188	0.540392	0.519608	8
Rv2848c.1_r4	3qxh_ADP_A_222	0.615385	0.5074	8
Rv2855_r17	3hyo_ADP_A_281	0.552846	0.503171	5
Rv2858c_r2	2zkj_ADP_A_501	0.628931	0.544465	10
Rv2859c_r9	3qur_ADP_A_1260	0.678191	0.534591	12
Rv2861c_3iu7_A_r2	3pnl_ADP_B_1211	0.613676	0.57377	9
Rv2864c_r3	3nyq_AMP_A_487	0.569214	0.519192	8
Rv2867c_r10	3qur_ADP_A_1260	0.60148	0.504433	7
Rv2868c.2_r3	2zkj_ADP_A_501	0.672257	0.602757	11
Rv2869c_r8	3qur_ADP_A_1260	0.68617	0.58371	8
Rv2872_r4	2zkj_ADP_A_501	0.587808	0.566038	10
Rv2874_r1	3hyo_ADP_A_281	0.566783	0.540421	9
Rv2875_r4	2zkj_ADP_A_501	0.558351	0.518831	7
Rv2883c_r2	2zkj_ADP_A_501	0.539187	0.519217	10
Rv2884_r7	3m49_TDP_A_701	0.570069	0.570069	9
Rv2887_r9	3qur_ADP_A_1260	0.594203	0.545213	9
Rv2888c_r19	3m49_TDP_A_701	0.594395	0.508367	11
Rv2889c_r20	3pnl_ADP_B_1211	0.596633	0.517826	9
Rv2890c_r6	3qur_ADP_A_1260	0.692683	0.503546	7
Rv2892c_r1	2zkj_ADP_A_501	0.69372	0.501747	10
Rv2894c_r25	3m6a_ADP_A_783	0.581869	0.513469	10
Rv2897c.1_r7	2qv7_ADP_A_500	0.615725	0.561616	8
Rv2900c.1_r3	2zkj_ADP_A_501	0.626834	0.60404	10
Rv2902c_r9	3m49_TDP_A_701	0.692755	0.51252	10
Rv2903c_r7	2zkj_ADP_A_501	0.621418	0.575821	9
Rv2904c_r1	3pnl_ADP_B_1211	0.50263	0.50263	11
Rv2905_r2	2zkj_ADP_A_501	0.574423	0.533766	11
Rv2907c_r3	2xwl_CTP_A_301	0.548626	0.548626	7
Rv2912c_r8	3sbx_AMP_A_188	0.573333	0.573333	9
Rv2913c_r18	3m49_TDP_A_701	0.600212	0.545673	11
Rv2914c.2_r7	3pnl_ADP_B_1211	0.698422	0.540479	11
Rv2915c_r7	3m49_TDP_A_701	0.546328	0.51137	11
Rv2916c_r26	3nyq_AMP_A_487	0.60101	0.527482	9
Rv2920c_r3	3keu_ATP_A_407	0.639982	0.538432	11
Rv2922c.1_r2	3m6a_ADP_A_783	0.566327	0.543673	9
Rv2925c_r2	3pnl_ADP_B_1211	0.613092	0.537122	11
Rv2928_r3	3sbx_AMP_A_188	0.549804	0.508708	9
Rv2930_r5	3keu_ATP_A_407	0.501583	0.501583	10
Rv2931_r15	2zkj_ADP_A_501	0.700908	0.530407	9
Rv2932.7_r29	2zkj_ADP_A_501	0.630328	0.565163	9
Rv2933.7_r9	3m49_TDP_A_701	0.591222	0.554563	11
Rv2934.1_r2	3pnl_ADP_B_1211	0.594389	0.574576	7
Rv2935.4_r12	3keu_ATP_A_407	0.580853	0.529625	9
Rv2936.1_r5	3qur_ADP_A_1260	0.662234	0.585882	7
Rv2937_r4	2zkj_ADP_A_501	0.605951	0.583508	11
Rv2938_r4	2zkj_ADP_A_501	0.635919	0.590909	9
Rv2940c.6_r14	3m49_TDP_A_701	0.620339	0.580645	13
Rv2941_r35	3t7m_UDP_A_264	0.582492	0.54198	12
Rv2946c.5_r1	3pnl_ADP_B_1211	0.680304	0.596006	8
Rv2947c_r14	3m49_TDP_A_701	0.667901	0.538363	11
Rv2949c_r11	3hyo_ADP_A_281	0.561538	0.508711	6
Rv2950c_r9	3qxh_ADP_A_222	0.530364	0.503846	6
Rv2953_r20	3sbx_AMP_A_188	0.578231	0.533333	12
Rv2955c_r4	3sbx_AMP_A_188	0.619592	0.595294	10
Rv2956_r6	3pnl_ADP_B_1211	0.52893	0.52893	9
Rv2957_r2	3qur_ADP_A_1260	0.560284	0.560284	10
Rv2958c_r1	2cdu_ADP_A_501	0.529762	0.508571	10
Rv2962c_r5	3keu_ATP_A_407	0.61194	0.500926	11
Rv2964_r2	2zkj_ADP_A_501	0.55276	0.53266	8
Rv2965c_1tfu_A_r2	3keu_ATP_A_407	0.570629	0.553596	12
Rv2966c_r1	3pnl_ADP_B_1211	0.605494	0.56612	8
Rv2967c_r5	3keu_ATP_A_407	0.609679	0.512938	12
Rv2969c_r8	3keu_ATP_A_407	0.593397	0.527968	11
Rv2970c_r17	3qur_ADP_A_1260	0.630303	0.553191	6
Rv2971_r15	3keu_ATP_A_407	0.573558	0.539575	11
Rv2974c_r1	3hyo_ADP_A_281	0.539024	0.513357	7
Rv2976c_r4	3keu_ATP_A_407	0.585708	0.585708	10
Rv2977c_r12	3m49_TDP_A_701	0.556848	0.539171	10
Rv2979c_r5	3hyo_ADP_A_281	0.614402	0.559197	9
Rv2981c_r7	3pnl_ADP_B_1211	0.58796	0.58796	9
Rv2983_r3	3pnl_ADP_B_1211	0.623714	0.602572	10
Rv2985_r9	2cdu_ADP_A_501	0.545213	0.502041	9
Rv2986c_r2	2xwl_CTP_A_301	0.522199	0.522199	9
Rv2988c_r2	3qur_ADP_A_1260	0.623188	0.571809	10
Rv2989_r6	3hyo_ADP_A_281	0.620513	0.562137	7
Rv2991_r1	3sbx_AMP_A_188	0.553725	0.532428	9
Rv2995c_1w0d_A_r5	3m6a_ADP_A_783	0.591837	0.526125	12
Rv2996c_r5	3sbx_AMP_A_188	0.619608	0.573295	9
Rv3000_r14	3m6a_ADP_A_783	0.683265	0.543506	13
Rv3003c_r12	3pnl_ADP_B_1211	0.587417	0.567504	10
Rv3006_r1	3m49_TDP_A_701	0.6367	0.528534	12
Rv3007c_r1	3m49_TDP_A_701	0.530601	0.513485	10
Rv3009c_r1	2zkj_ADP_A_501	0.55276	0.55276	9
Rv3010c_r4	3qur_ADP_A_1260	0.516844	0.516844	9
Rv3011c_r4	3qur_ADP_A_1260	0.573582	0.55017	9
Rv3014c.2_r22	3sbx_AMP_A_188	0.578039	0.555807	8
Rv3015c_r13	3qur_ADP_A_1260	0.617021	0.591312	7
Rv3018c_r2	2zkj_ADP_A_501	0.570231	0.52987	11
Rv3021c_r7	3sbx_AMP_A_188	0.59451	0.510438	7
Rv3024c_r7	3keu_ATP_A_407	0.620534	0.552113	12
Rv3025c_r7	3pnl_ADP_B_1211	0.638384	0.554062	9
Rv3026c_r9	2zkj_ADP_A_501	0.665968	0.538418	8
Rv3028c_r6	3pnl_ADP_B_1211	0.740392	0.551724	8
Rv3030_r2	3sbx_AMP_A_188	0.552157	0.552157	9
Rv3031_r10	3sbx_AMP_A_188	0.538039	0.517345	8
Rv3034c_r3	3m49_TDP_A_701	0.602327	0.5	12
Rv3035_r4	3hyo_ADP_A_281	0.531707	0.506388	9
Rv3036c_r6	3keu_ATP_A_407	0.575758	0.558824	10
Rv3037c_r7	3m49_TDP_A_701	0.598625	0.579621	11
Rv3039c_r2	3sbx_AMP_A_188	0.699517	0.567843	9
Rv3043c_r30	2zkj_ADP_A_501	0.591894	0.591894	9
Rv3044_r11	2zkj_ADP_A_501	0.596785	0.596785	10
Rv3053c_r7	3t7m_UDP_A_264	0.525325	0.506892	10
Rv3056_r29	2zkj_ADP_A_501	0.617255	0.549965	9
Rv3058c_r2	2zkj_ADP_A_501	0.735849	0.539171	11
Rv3060c_r4	2zkj_ADP_A_501	0.651429	0.557652	11
Rv3061c_r11	2zkj_ADP_A_501	0.621418	0.575821	9
Rv3062_r4	3h5n_ATP_A_502	0.545739	0.526921	10
Rv3063_r2	2cdu_ADP_A_501	0.543673	0.543673	8
Rv3066_r10	3qur_ADP_A_1260	0.539007	0.539007	9
Rv3068c_r1	3qur_ADP_A_1260	0.589899	0.51773	8
Rv3072c_r4	3sbx_AMP_A_188	0.593725	0.57089	9
Rv3075c_r7	3hyo_ADP_A_281	0.594657	0.566999	8
Rv3077_r2	3nyq_AMP_A_487	0.50101	0.50101	8
Rv3080c_r38	3m6a_ADP_A_783	0.548571	0.548571	11
Rv3082c_r1	3qur_ADP_A_1260	0.552305	0.529762	7
Rv3084_r5	3cyi_ATP_A_1	0.573109	0.573109	7
Rv3085_r1	2zkj_ADP_A_501	0.638015	0.572055	8
Rv3086_r4	3m49_TDP_A_701	0.580645	0.544643	11
Rv3088_r6	3m49_TDP_A_701	0.53834	0.53834	11
Rv3089_r7	2zkj_ADP_A_501	0.666183	0.641509	11
Rv3091_r2	2zkj_ADP_A_501	0.592157	0.527603	9
Rv3094c_r6	2zkj_ADP_A_501	0.696017	0.509985	7
Rv3095_r4	3sbx_AMP_A_188	0.56549	0.56549	10
Rv3097c_r5	3keu_ATP_A_407	0.641988	0.549073	9
Rv3099c_r4	2zkj_ADP_A_501	0.601677	0.520871	12
Rv3100c_r9	3pnl_ADP_B_1211	0.535995	0.517826	9
Rv3102c_r3	3r1r_ATP_S_1	0.558537	0.53194	8
Rv3105c_r8	3keu_ATP_A_407	0.594301	0.528773	13
Rv3106_r4	2zkj_ADP_A_501	0.697414	0.603751	10
Rv3111_r1	3pnl_ADP_B_1211	0.612795	0.531853	11
Rv3112_r3	3qur_ADP_A_1260	0.56117	0.56117	8
Rv3113_r2	2zkj_ADP_A_501	0.704403	0.533051	9
Rv3114_r8	3keu_ATP_A_407	0.677069	0.525263	12
Rv3116_r2	3keu_ATP_A_407	0.597596	0.562189	12
Rv3121_r10	3evd_GTP_A_901	0.558974	0.506388	11
Rv3124_r3	3m6a_ADP_A_783	0.590204	0.545249	10
Rv3125c_r3	2zkj_ADP_A_501	0.578616	0.557576	10
Rv3129_r2	3hyo_ADP_A_281	0.565621	0.514799	9
Rv3131_r17	3pnl_ADP_B_1211	0.58208	0.542957	11
Rv3132c_r1	3sbx_AMP_A_188	0.642353	0.551515	10
Rv3133c.1_r15	2xwl_CTP_A_301	0.615854	0.533827	7
Rv3134c_r12	3pnl_ADP_B_1211	0.644737	0.601403	11
Rv3135_r5	2zkj_ADP_A_501	0.616836	0.59399	9
Rv3137_r4	2zkj_ADP_A_501	0.595791	0.573725	9
Rv3138_r4	3hyo_ADP_A_281	0.582051	0.527294	10
Rv3139_r21	3m49_TDP_A_701	0.61872	0.580357	13
Rv3140_r10	3t7m_UDP_A_264	0.604072	0.50188	11
Rv3141_r6	3qur_ADP_A_1260	0.654334	0.548759	6
Rv3143_r2	3qur_ADP_A_1260	0.600177	0.57568	8
Rv3146_r2	3hyo_ADP_A_281	0.593902	0.565621	8
Rv3148_r5	3m49_TDP_A_701	0.576943	0.541171	12
Rv3149_r2	2zkj_ADP_A_501	0.618039	0.550664	10
Rv3150_r18	2zkj_ADP_A_501	0.562544	0.562544	10
Rv3151_r5	3hyo_ADP_A_281	0.615563	0.535354	10
Rv3153_r8	3keu_ATP_A_407	0.658978	0.511228	13
Rv3159c_r3	2zkj_ADP_A_501	0.603048	0.580713	7
Rv3160c_r6	2cdu_ADP_A_501	0.582857	0.56	12
Rv3161c_r10	2zkj_ADP_A_501	0.723404	0.546471	9
Rv3164c_r9	2zkj_ADP_A_501	0.536688	0.517172	9
Rv3168_r6	3h5n_ATP_A_502	0.640653	0.525298	11
Rv3170_r6	3pnl_ADP_B_1211	0.652753	0.630625	10
Rv3173c_r8	3m49_TDP_A_701	0.589714	0.53358	12
Rv3174_r6	3m6a_ADP_A_783	0.589388	0.523948	10
Rv3175_r10	3m49_TDP_A_701	0.588627	0.514543	10
Rv3176c_r4	3qur_ADP_A_1260	0.571809	0.571809	8
Rv3178_r8	3pnl_ADP_B_1211	0.621274	0.562136	8
Rv3179_r3	2zkj_ADP_A_501	0.597484	0.555195	11
Rv3183_r1	3pnl_ADP_B_1211	0.613676	0.57377	9
Rv3194c_r6	2zkj_ADP_A_501	0.643606	0.520339	10
Rv3198A_r2	2zkj_ADP_A_501	0.572245	0.508708	8
Rv3198c.3_r2	2zkj_ADP_A_501	0.606335	0.561845	11
Rv3199c_r7	3m49_TDP_A_701	0.540437	0.523004	9
Rv3202c_r10	3m49_TDP_A_701	0.550502	0.550502	10
Rv3203_r19	3keu_ATP_A_407	0.558118	0.526002	9
Rv3206c_r10	2cdu_ADP_A_501	0.57551	0.531674	11
Rv3208_r4	3keu_ATP_A_407	0.516961	0.501756	10
Rv3209_r3	2zkj_ADP_A_501	0.619147	0.555138	11
Rv3211.2_r6	3pnl_ADP_B_1211	0.624687	0.5827	9
Rv3214_r2	3sbx_AMP_A_188	0.619592	0.595294	9
Rv3215_r6	3sbx_AMP_A_188	0.636078	0.636078	12
Rv3223c.1_r5	3sbx_AMP_A_188	0.598639	0.552157	7
Rv3224.3_r8	3sbx_AMP_A_188	0.623529	0.599548	11
Rv3224A_r2	3l31_AMP_A_1	0.516844	0.516844	9
Rv3224B_r2	3qur_ADP_A_1260	0.659574	0.539913	11
Rv3225c.2_r1	3pnl_ADP_B_1211	0.575687	0.538251	9
Rv3226c_r1	3keu_ATP_A_407	0.70104	0.503083	14
Rv3227_2o0b_A_r4	2zkj_ADP_A_501	0.62334	0.600673	11
Rv3228_r1	3nyq_AMP_A_487	0.547475	0.523671	12
Rv3230c_r1	2zkj_ADP_A_501	0.548567	0.548567	10
Rv3233c_r2	3qur_ADP_A_1260	0.620507	0.52039	9
Rv3238c_r10	2zkj_ADP_A_501	0.655142	0.516422	9
Rv3239c.5_r4	2zkj_ADP_A_501	0.624039	0.601347	9
Rv3240c_r56	3keu_ATP_A_407	0.567616	0.519669	11
Rv3242c_r1	3sbx_AMP_A_188	0.595918	0.572549	10
Rv3244c_r1	2zkj_ADP_A_501	0.694149	0.54717	9
Rv3245c_r13	3qur_ADP_A_1260	0.665125	0.637411	9
Rv3246c_r2	2xwl_CTP_A_301	0.595137	0.520814	9
Rv3247c_1gtv_A_r7	3m6a_ADP_A_783	0.637551	0.525926	9
Rv3248c_r3	3qur_ADP_A_1260	0.60461	0.579932	7
Rv3249c_r2	2zkj_ADP_A_501	0.599581	0.577778	10
Rv3256c_r1	3sbx_AMP_A_188	0.598431	0.575415	7
Rv3257c_r20	3pnl_ADP_B_1211	0.530099	0.530099	8
Rv3261_r8	3m49_TDP_A_701	0.673718	0.527536	10
Rv3262.3_r3	3qur_ADP_A_1260	0.560386	0.514184	8
Rv3263_r3	3qur_ADP_A_1260	0.595745	0.506787	6
Rv3265c_r17	3sbx_AMP_A_188	0.60549	0.560232	7
Rv3270_r50	3keu_ATP_A_407	0.521678	0.506106	12
Rv3272_r4	2zkj_ADP_A_501	0.568833	0.548148	10
Rv3273.3_r14	3keu_ATP_A_407	0.639077	0.52314	15
Rv3274c_r6	3pnl_ADP_B_1211	0.596143	0.576271	9
Rv3275c_r1	3qur_ADP_A_1260	0.664452	0.531915	9
Rv3276c_r8	3sbx_AMP_A_188	0.611765	0.545073	9
Rv3279c_r3	3pnl_ADP_B_1211	0.597896	0.577966	10
Rv3280_2bzr_A_r2	3pnl_ADP_B_1211	0.624026	0.56166	9
Rv3283_r7	3m6a_ADP_A_783	0.564082	0.541961	11
Rv3285_r6	3sbx_AMP_A_188	0.662745	0.590496	11
Rv3286c.1_r4	3sbx_AMP_A_188	0.573129	0.528627	7
Rv3290c_r24	2qv7_ADP_A_500	0.556566	0.509713	7
Rv3296_r4	3hyo_ADP_A_281	0.550523	0.550523	10
Rv3297_r7	2zkj_ADP_A_501	0.601677	0.579798	9
Rv3298c_r2	3pnl_ADP_B_1211	0.5827	0.5827	11
Rv3299c_r7	3qur_ADP_A_1260	0.632092	0.559216	7
Rv3300c_r4	3pnl_ADP_B_1211	0.580519	0.522501	11
Rv3301c_r4	3qur_ADP_A_1260	0.676418	0.622857	11
Rv3302c_r6	3pnl_ADP_B_1211	0.670296	0.647575	9
Rv3303c_r2	3qur_ADP_A_1260	0.56117	0.56117	8
Rv3305c_r4	2xwl_CTP_A_301	0.551797	0.551797	9
Rv3306c_r8	3hyo_ADP_A_281	0.554007	0.554007	8
Rv3307_r1	3qur_ADP_A_1260	0.604831	0.554965	8
Rv3309c_r1	3m49_TDP_A_701	0.623612	0.564252	10
Rv3314c_r1	3sbx_AMP_A_188	0.651429	0.625882	12
Rv3315c_r8	3m6a_ADP_A_783	0.516735	0.516735	10
Rv3316_r1	2cdu_ADP_A_501	0.532313	0.51102	9
Rv3317_r2	2zkj_ADP_A_501	0.628232	0.563283	10
Rv3318_r7	3keu_ATP_A_407	0.608774	0.573743	13
Rv3319_r1	3pnl_ADP_B_1211	0.592051	0.572316	8
Rv3320c_r3	3m49_TDP_A_701	0.553675	0.553675	11
Rv3323c.1_r1	2cdu_ADP_A_501	0.603265	0.516422	9
Rv3324c_r1	3sbx_AMP_A_188	0.585098	0.562594	9
Rv3327_r1	3keu_ATP_A_407	0.686115	0.518455	12
Rv3329_r12	3m49_TDP_A_701	0.654567	0.572184	12
Rv3330.1_r3	3keu_ATP_A_407	0.573948	0.540921	11
Rv3331_r5	3hyo_ADP_A_281	0.584204	0.531712	9
Rv3332_r5	3sbx_AMP_A_188	0.533061	0.512157	7
Rv3336c_r5	3pnl_ADP_B_1211	0.580947	0.561582	7
Rv3337_r4	3pnl_ADP_B_1211	0.554511	0.517241	9
Rv3339c_r3	3evd_GTP_A_901	0.540244	0.514518	9
Rv3340_r23	3keu_ATP_A_407	0.573496	0.510262	11
Rv3343c_r8	2zkj_ADP_A_501	0.597484	0.535714	11
Rv3347c_r7	2zkj_ADP_A_501	0.638015	0.572055	10
Rv3350c_r9	2zkj_ADP_A_501	0.562544	0.504386	9
Rv3352c_r1	3keu_ATP_A_407	0.603799	0.58604	11
Rv3356c_2c2x_A_r11	3pnl_ADP_B_1211	0.712458	0.618352	10
Rv3359_r1	3keu_ATP_A_407	0.585096	0.55043	15
Rv3360_r9	3pnl_ADP_B_1211	0.809468	0.512773	10
Rv3366_r2	3keu_ATP_A_407	0.558508	0.541836	12
Rv3368c_r6	3m6a_ADP_A_783	0.542041	0.542041	9
Rv3369_r9	3keu_ATP_A_407	0.535504	0.519754	13
Rv3370c_r6	3m49_TDP_A_701	0.642517	0.584135	11
Rv3372.1_r5	3qur_ADP_A_1260	0.682171	0.546099	8
Rv3373_r3	2qv7_ADP_A_500	0.628964	0.60101	10
Rv3375_r18	2zkj_ADP_A_501	0.640112	0.640112	11
Rv3376_r2	2zkj_ADP_A_501	0.589099	0.589099	9
Rv3378c_r16	3qur_ADP_A_1260	0.56117	0.516735	9
Rv3379c_r5	3qur_ADP_A_1260	0.623227	0.623227	9
Rv3389c_r3	2xwl_CTP_A_301	0.612051	0.535615	8
Rv3390_r1	3l31_AMP_A_1	0.605797	0.555851	10
Rv3393_r3	3qur_ADP_A_1260	0.614165	0.515071	8
Rv3396c_r3	3m49_TDP_A_701	0.565309	0.513942	8
Rv3398c_r17	3hyo_ADP_A_281	0.578049	0.550523	9
Rv3401_r19	3m49_TDP_A_701	0.593866	0.539904	8
Rv3402c_r4	3m49_TDP_A_701	0.684294	0.585256	14
Rv3403c_r12	3t7m_UDP_A_264	0.552632	0.552632	11
Rv3404c_r4	3m6a_ADP_A_783	0.605714	0.538462	9
Rv3405c_r6	3keu_ATP_A_407	0.532791	0.532791	11
Rv3408_r4	3hyo_ADP_A_281	0.642276	0.5343	9
Rv3409c_r9	3keu_ATP_A_407	0.597718	0.545002	11
Rv3410c_r1	3sbx_AMP_A_188	0.55451	0.55451	9
Rv3411c_r18	3qur_ADP_A_1260	0.623232	0.546986	8
Rv3417c_r40	3hyo_ADP_A_281	0.534262	0.534262	7
Rv3418c_r2	3pnl_ADP_B_1211	0.613409	0.57218	11
Rv3419c_r1	3pnl_ADP_B_1211	0.583869	0.564407	10
Rv3420c_r6	3hyo_ADP_A_281	0.526132	0.526132	8
Rv3422c_r1	3pnl_ADP_B_1211	0.566335	0.566335	12
Rv3423c_r15	3sbx_AMP_A_188	0.550588	0.550588	8
Rv3426_r6	3m49_TDP_A_701	0.520127	0.504829	10
Rv3432c_r2	3keu_ATP_A_407	0.719584	0.503481	13
Rv3433c_r22	3m49_TDP_A_701	0.614754	0.594923	10
Rv3436c_r4	3qur_ADP_A_1260	0.60461	0.579932	10
Rv3438_r1	3m6a_ADP_A_783	0.507755	0.507755	7
Rv3442c_r8	3sbx_AMP_A_188	0.574118	0.51153	9
Rv3443c_r6	3cyi_ATP_A_1	0.559664	0.528571	8
Rv3449_r5	3pnl_ADP_B_1211	0.623377	0.561075	10
Rv3451_r2	3pnl_ADP_B_1211	0.53176	0.513735	8
Rv3452_r13	2zkj_ADP_A_501	0.579315	0.558249	10
Rv3455c_r11	3keu_ATP_A_407	0.530077	0.530077	12
Rv3456c_r7	3qur_ADP_A_1260	0.590338	0.541667	9
Rv3457c_r11	3pnl_ADP_B_1211	0.602376	0.503799	8
Rv3458c_r18	3h5n_ATP_A_502	0.61464	0.555191	10
Rv3459c_r6	2xwl_CTP_A_301	0.575858	0.549683	7
Rv3462c_3i4o_A_r6	3m6a_ADP_A_783	0.552653	0.552653	11
Rv3469c_r11	3pnl_ADP_B_1211	0.563413	0.544633	10
Rv3470c_r44	3pnl_ADP_B_1211	0.533022	0.533022	10
Rv3471c_r1	2zkj_ADP_A_501	0.570231	0.52987	10
Rv3476c_r4	3qur_ADP_A_1260	0.555556	0.509752	6
Rv3478_r1	2zkj_ADP_A_501	0.626834	0.626834	9
Rv3481c_r2	2zkj_ADP_A_501	0.595388	0.553247	8
Rv3485c_r6	3pnl_ADP_B_1211	0.546464	0.546464	8
Rv3487c_r9	3keu_ATP_A_407	0.599276	0.518388	14
Rv3488_r1	3m49_TDP_A_701	0.549974	0.549974	11
Rv3490_r2	3qur_ADP_A_1260	0.578014	0.554422	10
Rv3502c_r9	2qv7_ADP_A_500	0.564646	0.564646	8
Rv3504_r3	2zkj_ADP_A_501	0.740042	0.560021	9
Rv3505_r1	2zkj_ADP_A_501	0.562544	0.542088	9
Rv3506_r13	3m49_TDP_A_701	0.602541	0.526705	12
Rv3509c_r4	3pnl_ADP_B_1211	0.680888	0.577877	9
Rv3513c_r11	3qur_ADP_A_1260	0.533688	0.533688	9
Rv3515c_r6	3m6a_ADP_A_783	0.514286	0.514286	11
Rv3521.2_r3	3sbx_AMP_A_188	0.582745	0.519217	11
Rv3523_r5	3h5n_ATP_A_502	0.546279	0.546279	11
Rv3524_r17	3pnl_ADP_B_1211	0.591467	0.591467	10
Rv3532_r1	3l31_AMP_A_1	0.605797	0.555851	7
Rv3535c_r17	3pnl_ADP_B_1211	0.605566	0.585038	10
Rv3536c_r1	3pnl_ADP_B_1211	0.699006	0.653552	10
Rv3540c_r18	3m49_TDP_A_701	0.568927	0.532522	12
Rv3541c_r2	2zkj_ADP_A_501	0.554299	0.513627	9
Rv3543c_r4	2xwl_CTP_A_301	0.654521	0.512685	9
Rv3546_r3	3m6a_ADP_A_783	0.537143	0.537143	11
Rv3547_r10	3keu_ATP_A_407	0.580886	0.563546	10
Rv3548c_r16	3qur_ADP_A_1260	0.652482	0.577255	9
Rv3549c_r1	3pnl_ADP_B_1211	0.609001	0.609001	10
Rv3550_r5	3m49_TDP_A_701	0.523004	0.523004	12
Rv3551_r5	2zkj_ADP_A_501	0.542232	0.502446	9
Rv3556c_r15	2qv7_ADP_A_500	0.592929	0.592929	9
Rv3558_r2	2zkj_ADP_A_501	0.610063	0.546992	12
Rv3559c_r3	3sbx_AMP_A_188	0.581176	0.581176	7
Rv3561_r9	3pnl_ADP_B_1211	0.607381	0.586791	8
Rv3562_r2	3t7m_UDP_A_264	0.542761	0.505013	11
Rv3563_r18	3m49_TDP_A_701	0.621893	0.583333	10
Rv3565_r21	2zkj_ADP_A_501	0.573725	0.533117	7
Rv3566c_r5	3m6a_ADP_A_783	0.542041	0.520784	8
Rv3567c_r4	3qur_ADP_A_1260	0.566142	0.542553	10
Rv3570c_3aff_A_r3	3m49_TDP_A_701	0.616605	0.560577	10
Rv3571_r2	3h5n_ATP_A_502	0.575923	0.5564	10
Rv3575c_r9	3qur_ADP_A_1260	0.63285	0.580674	8
Rv3577_r1	3keu_ATP_A_407	0.559928	0.559928	12
Rv3578_r5	3hyo_ADP_A_281	0.613087	0.500581	8
Rv3579c_r4	3pnl_ADP_B_1211	0.659259	0.57218	10
Rv3580c_r27	3hyo_ADP_A_281	0.551684	0.551684	8
Rv3581c_r2	3hyo_ADP_A_281	0.577236	0.52537	9
Rv3582c_r2	3pnl_ADP_B_1211	0.574713	0.555231	9
Rv3585_r3	3qur_ADP_A_1260	0.631206	0.558431	9
Rv3588c_1ym3_A_r12	3m49_TDP_A_701	0.606215	0.567425	8
Rv3590c_r4	3l31_AMP_A_1	0.566142	0.542553	8
Rv3591c_r5	3keu_ATP_A_407	0.554953	0.53863	11
Rv3592_r2	2zkj_ADP_A_501	0.570231	0.52987	10
Rv3594_r10	3m49_TDP_A_701	0.557377	0.539397	14
Rv3596c_r16	3sbx_AMP_A_188	0.616497	0.568627	12
Rv3603c_r4	3pnl_ADP_B_1211	0.635065	0.571596	11
Rv3609c_r1	3m6a_ADP_A_783	0.618776	0.510438	10
Rv3610c.1_r55	3sbx_AMP_A_188	0.553725	0.553725	9
Rv3617_r9	2xwl_CTP_A_301	0.512685	0.512685	10
Rv3624c.1_r18	3qur_ADP_A_1260	0.653535	0.573582	10
Rv3625c_r2	3m6a_ADP_A_783	0.571429	0.54902	11
Rv3627c_r1	2cdu_ADP_A_501	0.538265	0.516735	9
Rv3628_r2	3m49_TDP_A_701	0.68165	0.518712	14
Rv3629c_r5	3sbx_AMP_A_188	0.558431	0.558431	10
Rv3633_r14	3keu_ATP_A_407	0.541836	0.5259	8
Rv3634c_r15	3m49_TDP_A_701	0.636419	0.556319	13
Rv3635.2_r1	3qur_ADP_A_1260	0.591119	0.566489	9
Rv3638_r11	3keu_ATP_A_407	0.507915	0.507915	10
Rv3644c_r18	3qur_ADP_A_1260	0.675476	0.566489	8
Rv3645_r4	3qur_ADP_A_1260	0.551691	0.506206	7
Rv3646c_r1	3keu_ATP_A_407	0.620836	0.530981	13
Rv3649_r9	3pnl_ADP_B_1211	0.7218	0.542142	9
Rv3659c_r6	3pnl_ADP_B_1211	0.585622	0.547541	9
Rv3660c_r3	3sbx_AMP_A_188	0.6657	0.540392	8
Rv3661_r1	3pnl_ADP_B_1211	0.724138	0.543898	12
Rv3663c.1_r47	3pnl_ADP_B_1211	0.586207	0.586207	10
Rv3666c_r2	3hyo_ADP_A_281	0.571429	0.54485	9
Rv3667_r7	3pnl_ADP_B_1211	0.570427	0.551412	11
Rv3668c_r4	3pnl_ADP_B_1211	0.610762	0.510812	8
Rv3670.1_r1	3pnl_ADP_B_1211	0.598306	0.578025	8
Rv3671c_r1	3pnl_ADP_B_1211	0.639977	0.560676	10
Rv3672c_r7	3pnl_ADP_B_1211	0.573933	0.573933	9
Rv3673c_r3	2zkj_ADP_A_501	0.648766	0.624738	12
Rv3676_3d0s_A_r4	3h5n_ATP_A_502	0.575923	0.520219	13
Rv3678c_r1	2cdu_ADP_A_501	0.56	0.538039	8
Rv3679_r12	2zkj_ADP_A_501	0.592006	0.548567	8
Rv3680_r11	3qur_ADP_A_1260	0.586494	0.562057	9
Rv3682_r13	3pnl_ADP_B_1211	0.540035	0.522034	13
Rv3683_r6	3m6a_ADP_A_783	0.598404	0.55102	10
Rv3685c_r2	3t7m_UDP_A_264	0.607402	0.524436	13
Rv3688c_r1	3m49_TDP_A_701	0.637758	0.562238	12
Rv3692_r10	3qur_ADP_A_1260	0.618794	0.593537	9
Rv3696c_r8	3keu_ATP_A_407	0.638798	0.52872	9
Rv3698_r9	3keu_ATP_A_407	0.604251	0.537626	14
Rv3699_r5	3keu_ATP_A_407	0.564903	0.548288	10
Rv3700c_r8	2zkj_ADP_A_501	0.656184	0.588346	10
Rv3703c_r2	3m49_TDP_A_701	0.583289	0.564772	11
Rv3708c_r1	3sbx_AMP_A_188	0.688627	0.591246	12
Rv3709c_r8	3m49_TDP_A_701	0.625595	0.605735	13
Rv3710_r36	3hyo_ADP_A_281	0.560976	0.534262	8
Rv3711c_r13	3qur_ADP_A_1260	0.583719	0.559397	7
Rv3712_r8	3t7m_UDP_A_264	0.567669	0.548094	11
Rv3717_r2	3cyi_ATP_A_1	0.543672	0.512605	8
Rv3719_r24	3qur_ADP_A_1260	0.64273	0.568627	11
Rv3720.1_r6	3hyo_ADP_A_281	0.592334	0.564784	10
Rv3721c_r2	3sbx_AMP_A_188	0.716078	0.572055	7
Rv3722c_r4	4knz_UMC_A_901	0.507562	0.507562	8
Rv3724B_r3	2zkj_ADP_A_501	0.676735	0.579315	8
Rv3726_r19	3keu_ATP_A_407	0.548168	0.516624	12
Rv3728_r7	3m49_TDP_A_701	0.603279	0.583818	9
Rv3729.3_r2	2zkj_ADP_A_501	0.570612	0.507257	6
Rv3731_r9	3keu_ATP_A_407	0.537995	0.521936	11
Rv3733c_r11	3m49_TDP_A_701	0.577132	0.504495	9
Rv3734c_r7	3pnl_ADP_B_1211	0.571596	0.552542	6
Rv3737_r5	2zkj_ADP_A_501	0.593514	0.549965	10
Rv3738c_r4	2zkj_ADP_A_501	0.549965	0.549965	10
Rv3740c_r16	3m6a_ADP_A_783	0.573582	0.528163	11
Rv3742c_r2	3m6a_ADP_A_783	0.603723	0.555918	10
Rv3743c_r1	3pnl_ADP_B_1211	0.691103	0.644652	10
Rv3755c_r6	3sbx_AMP_A_188	0.568627	0.506639	9
Rv3758c_r29	3sbx_AMP_A_188	0.568627	0.546757	9
Rv3759c_r19	3m49_TDP_A_701	0.566896	0.531746	14
Rv3761c_r6	3hyo_ADP_A_281	0.516841	0.516841	9
Rv3762c_r13	3keu_ATP_A_407	0.543193	0.511935	14
Rv3764c.1_r21	3qur_ADP_A_1260	0.545791	0.52305	8
Rv3765c_r3	3pnl_ADP_B_1211	0.550514	0.531853	9
Rv3772_r6	2zkj_ADP_A_501	0.566038	0.566038	11
Rv3774_r5	3hyo_ADP_A_281	0.570267	0.543743	8
Rv3775_r4	3hyo_ADP_A_281	0.571429	0.520085	6
Rv3777_r1	3nyq_AMP_A_487	0.525253	0.502415	11
Rv3783_r23	3cyi_ATP_A_1	0.538324	0.507563	5
Rv3786c.1_r4	3m49_TDP_A_701	0.603913	0.549038	10
Rv3787c_r8	3keu_ATP_A_407	0.59623	0.543645	12
Rv3788_r1	2zkj_ADP_A_501	0.613122	0.568134	9
Rv3791_r10	2zkj_ADP_A_501	0.540724	0.501048	10
Rv3793_r6	3m6a_ADP_A_783	0.595102	0.549774	10
Rv3794_r2	2zkj_ADP_A_501	0.587701	0.587701	7
Rv3796.1_r4	3keu_ATP_A_407	0.543124	0.526911	12
Rv3797_r2	2zkj_ADP_A_501	0.708595	0.554098	12
Rv3800c_r49	3pnl_ADP_B_1211	0.657592	0.635301	9
Rv3801c_r9	3sbx_AMP_A_188	0.685374	0.632157	9
Rv3804c_r3	2cdu_ADP_A_501	0.537143	0.537143	11
Rv3806c_r5	2zkj_ADP_A_501	0.725367	0.586441	9
Rv3808c_r6	3sbx_AMP_A_188	0.621176	0.533333	10
Rv3809c_1v0j_A_r7	3m49_TDP_A_701	0.539397	0.522273	10
Rv3811_r6	4knz_UMC_A_901	0.548265	0.548265	11
Rv3813c_r3	3qur_ADP_A_1260	0.610546	0.585106	8
Rv3814c_r5	3m49_TDP_A_701	0.62348	0.533243	14
Rv3815c_r15	2zkj_ADP_A_501	0.603774	0.581818	10
Rv3820c_r11	2zkj_ADP_A_501	0.692523	0.559887	8
Rv3824c_r7	3m6a_ADP_A_783	0.587585	0.564082	10
Rv3825c_r14	2zkj_ADP_A_501	0.593291	0.593291	11
Rv3826_r10	3t7m_UDP_A_264	0.562657	0.562657	11
Rv3827c_r1	3m6a_ADP_A_783	0.533061	0.533061	9
Rv3828c.1_r8	3l31_AMP_A_1	0.562943	0.562943	10
Rv3829c_r22	2qv7_ADP_A_500	0.688889	0.556735	9
Rv3830c_r3	2xwl_CTP_A_301	0.60122	0.521142	7
Rv3832c_r7	3nyq_AMP_A_487	0.570707	0.522664	9
Rv3833_r2	2zkj_ADP_A_501	0.638431	0.568833	9
Rv3836_r3	3sbx_AMP_A_188	0.599216	0.554427	11
Rv3837c_r1	3pnl_ADP_B_1211	0.557169	0.538282	10
Rv3839_r14	3keu_ATP_A_407	0.674808	0.523509	11
Rv3840_r3	3hyo_ADP_A_281	0.630156	0.514518	10
Rv3842c_r1	3hyo_ADP_A_281	0.559814	0.533776	7
Rv3846_1ids_A_r2	2zkj_ADP_A_501	0.613557	0.51315	10
Rv3853_r1	3qur_ADP_A_1260	0.627053	0.575355	9
Rv3855_r1	2zkj_ADP_A_501	0.699511	0.565537	11
Rv3856c_r13	3pnl_ADP_B_1211	0.555231	0.555231	8
Rv3858c_r9	3keu_ATP_A_407	0.600466	0.582542	14
Rv3859c_r19	3pnl_ADP_B_1211	0.571083	0.551724	9
Rv3863_r5	2xwl_CTP_A_301	0.526024	0.502114	9
Rv3868_r2	3keu_ATP_A_407	0.667119	0.504101	12
Rv3870_r9	3pnl_ADP_B_1211	0.603146	0.5827	12
Rv3871_r1	3qur_ADP_A_1260	0.564716	0.564716	9
Rv3873_r7	2zkj_ADP_A_501	0.627755	0.537386	11
Rv3876_r14	3keu_ATP_A_407	0.606965	0.54004	11
Rv3883c.2_r1	3qur_ADP_A_1260	0.668076	0.560284	11
Rv3884c_r2	3pnl_ADP_B_1211	0.590298	0.534109	11
Rv3886c.2_r36	3qur_ADP_A_1260	0.623227	0.573878	7
Rv3887c_r2	3hyo_ADP_A_281	0.578397	0.551495	7
Rv3888c_r9	2zkj_ADP_A_501	0.546471	0.546471	10
Rv3904c_r5	2zkj_ADP_A_501	0.641509	0.575188	8
Rv3905c_r4	3qur_ADP_A_1260	0.6268	0.501773	11
Rv3907c_r5	3m6a_ADP_A_783	0.572245	0.572245	13
Rv3909_r2	3qur_ADP_A_1260	0.58156	0.51451	7
Rv3910.3_r10	3m49_TDP_A_701	0.622951	0.549184	12
Rv3914_2i1u_A_r1	3m49_TDP_A_701	0.604356	0.528292	11
Rv3919c_r3	3pnl_ADP_B_1211	0.62594	0.583869	9
Rv3924c_r1	3cyi_ATP_A_1	0.566387	0.506006	9
